# Supplementary material for: Prenatal Silicon Dioxide Nanoparticles Exposure Reduces Female Offspring Fertility Without Affecting Males
Source: Adv Sci (Weinh). 2024 Nov 22;12(3):2410353. doi: 10.1002/advs.202410353 (PMC11744561; doi:10.1002/advs.202410353)
Supplement: Supplementary file 2 — Supplemental Tables [file ADVS-12-2410353-s002.xlsx]

## Sheet: advs202410353-sup-0002-Table S1
Table S1: Primers sequences for qRT-PCR
Primer name	5' to 3' sequences
Mcm2-F	ATCCACCACCGCTTCAAGAAC
Mcm2-R	TACCACCAAACTCTCACGGTT
Mcm5-F	CAGAGGCGATTCAAGGAGTTC
Mcm5-R	CGATCCAGTATTCACCCAGGT
Mcm7-F	AGTATGGGACCCAGTTGGTTC
Mcm7-R	GCATTCTCGCAAATTGAGTCG
Meiosin-F	GATGAACCGGAAGCAGTACATCCG
Meiosin-R	TCACTGGCAGTTAGGGGTGGGCAG
Mus81-F	TCGTGTTTCAAAAGGCATTGC
Mus81-R	TCACCGCCTGATGCTAGGT
Stat3-F	CAATACCATTGACCTGCCGAT
Stat3-R	GAGCGACTCAAACTGCCCT
Tex19.1-F	GGGGATTGGGGTCCCTTTATG
Tex19.1-R	GGGAAAAAGCCCATCAAGTCTC
Parp1-F	GGCAGCCTGATGTTGAGGT
Parp1-R	GCGTACTCCGCTAAAAAGTCAC
Rpa1-F	ACATCCGTCCCATTTCTACAGG
Rpa1-R	CTCCCTCGACCAGGGTGTT
Xrcc1-F	AGCCAGGACTCGACCCATT
Xrcc1-R	CCTTCTCCAACTGTAGGACCA
Xrcc3-F	GACGTGGACACCTTGTTGGAG
Xrcc3-R	GTGCTGCTCAGTCTTCGCA
Rad51d-F	GGAGCTTTGTGCCCAGTACC
Rad51d-R	TCCCCAATGTCCCAATGTCTAT
Pink1-F	TTCTTCCGCCAGTCGGTAG
Pink1-R	CTGCTTCTCCTCGATCAGCC
Atg9a-F	CAGTTTGACACTGAATACCAGCG
Atg9a-R	AATGTGGTGCCAAGGTGATTT
Atg13-F	AGCTCTCGCCTTTCCTATCAG
Atg13-R	CTGGTGAGCGTGTGTAGTG
Atg14-F	GAGGGCCTTTACGTGGCTG
Atg14-R	AATAGACGAAATCACCGCTCTG
Wipi2-F	AGGATAACACGTCCCTAGCTG
Wipi2-R	TCTCTCCACAATGCAGACATCT
Mfn2-F	TGACCTGAATTGTGACAAGCTG
Mfn2-R	AGACTGACTGCCGTATCTGGT
Trp63-F	TACTGCCCCGACCCTTACAT
Trp63-R	GCTGAGGAACTCGCTTGTCTG
Trp53-F	CTCTCCCCCGCAAAAGAAAAA
Trp53-R	CGGAACATCTCGAAGCGTTTA
Bcl2l1-F	GCCACCTATCTGAATGACCACC
Bcl2l1-R	AGGAACCAGCGGTTGAAGCGC
Gapdh-F	TTCACCACCATGGAGAAGGC
Gapdh-R	GGCATGGACTGTGGTCATGA

## Sheet: advs202410353-sup-0002-TableS2
Table S2. DEGs in oocytes of female offspring between SiO2 NPs treatment and PBS treatment.
	rowname	baseMean	log2FoldChange	lfcSE	stat	pvalue	padj	change	Group
1	X1010001B22Rik	18.2595	1.33536	0.387686	3.44442	0.000572279	0.0033797	UP	SiO2_vs_PBS
2	X1110059G10Rik	9.04197	1.51657	0.425617	3.56323	0.000366326	0.0023041	UP	SiO2_vs_PBS
3	X1700001L19Rik	12.3798	1.0345	0.348376	2.96948	0.00298304	0.0133908	UP	SiO2_vs_PBS
4	X1700006J14Rik	8.67805	1.23583	0.41824	2.95483	0.00312838	0.0139423	UP	SiO2_vs_PBS
5	X1700018B24Rik	126.512	1.09459	0.355196	3.08166	0.00205849	0.00986622	UP	SiO2_vs_PBS
6	X1700030O20Rik	2.95819	1.93353	0.766778	2.52164	0.0116811	0.0407212	UP	SiO2_vs_PBS
7	X1700113A16Rik	6.89782	1.36574	0.463107	2.94907	0.00318732	0.0141324	UP	SiO2_vs_PBS
8	X1810009A15Rik	9.54619	1.75152	0.428688	4.08575	4.39e-05	0.000375785	UP	SiO2_vs_PBS
9	X1810037I17Rik	20.6858	1.4116	0.33838	4.17163	3.02e-05	0.000270731	UP	SiO2_vs_PBS
10	X1810044D09Rik	7.25918	2.05938	0.504945	4.07843	4.53e-05	0.000386774	UP	SiO2_vs_PBS
11	X2310022A10Rik	6.81781	-1.73897	0.536497	-3.24135	0.00118967	0.00630187	DOWN	SiO2_vs_PBS
12	X2310039H08Rik	12.053	1.1669	0.412068	2.8318	0.00462862	0.0191452	UP	SiO2_vs_PBS
13	X2410021H03Rik	12.1001	1.42267	0.441412	3.223	0.00126857	0.00666202	UP	SiO2_vs_PBS
14	X2410022M11Rik	2.77466	2.10733	0.829899	2.53926	0.0111088	0.0390748	UP	SiO2_vs_PBS
15	X2410152P15Rik	16.1442	1.16208	0.314855	3.69084	0.000223511	0.00152037	UP	SiO2_vs_PBS
16	X2700099C18Rik	6.36425	1.16637	0.463514	2.51636	0.0118575	0.0411891	UP	SiO2_vs_PBS
17	X2810408I11Rik	6.61038	1.72328	0.548489	3.14187	0.00167874	0.00841151	UP	SiO2_vs_PBS
18	X2900093K20Rik	7.86175	2.26821	0.545225	4.16014	3.18e-05	0.000283204	UP	SiO2_vs_PBS
19	X3110082I17Rik	9.60517	-1.54412	0.483866	-3.19121	0.00141678	0.00729141	DOWN	SiO2_vs_PBS
20	X4930547E08Rik	6.05228	1.68592	0.528167	3.19202	0.00141282	0.00728255	UP	SiO2_vs_PBS
21	X4930556C24Rik	15.2557	1.57991	0.588505	2.68461	0.0072615	0.0277215	UP	SiO2_vs_PBS
22	X9330102E08Rik	4.18261	2.43339	0.904708	2.68969	0.0071518	0.0273849	UP	SiO2_vs_PBS
23	X9430081H08Rik	3.66904	2.01908	0.710743	2.84081	0.00449996	0.0187364	UP	SiO2_vs_PBS
24	X9530062K07Rik	25.8139	1.26706	0.302013	4.19537	2.72e-05	0.000248468	UP	SiO2_vs_PBS
25	A330069E16Rik	6.30728	1.9006	0.516607	3.67901	0.000234141	0.00158057	UP	SiO2_vs_PBS
26	Aaas	38.1297	-1.36735	0.320375	-4.26798	1.97e-05	0.000188163	DOWN	SiO2_vs_PBS
27	Aacs	3.77822	-1.84825	0.733233	-2.52068	0.0117127	0.0408127	DOWN	SiO2_vs_PBS
28	Aagab	13.4845	-1.26398	0.424899	-2.97478	0.00293195	0.0132025	DOWN	SiO2_vs_PBS
29	Aar2	9.36401	-1.32916	0.445926	-2.98067	0.00287615	0.0130126	DOWN	SiO2_vs_PBS
30	Aars	8.23345	-2.08925	0.503323	-4.1509	3.31e-05	0.000293807	DOWN	SiO2_vs_PBS
31	Abcb6	8.98985	-2.17901	0.54797	-3.97651	6.99e-05	0.000557183	DOWN	SiO2_vs_PBS
32	Abcb8	6.09849	-2.09632	0.635632	-3.29802	0.000973706	0.00530165	DOWN	SiO2_vs_PBS
33	Abcb9	9.8293	-1.52777	0.478091	-3.19556	0.00139558	0.00721342	DOWN	SiO2_vs_PBS
34	Abcf2	74.3813	-1.56942	0.287122	-5.46603	4.6e-08	8.28e-07	DOWN	SiO2_vs_PBS
35	Abcf3	40.4357	-1.29737	0.257009	-5.04795	4.47e-07	6.46e-06	DOWN	SiO2_vs_PBS
36	Abhd16a	31.258	-1.60274	0.328038	-4.88583	1.03e-06	1.35e-05	DOWN	SiO2_vs_PBS
37	Abhd4	8.22007	-1.98612	0.643032	-3.08868	0.00201051	0.00968376	DOWN	SiO2_vs_PBS
38	Abtb2	6.46512	-1.80894	0.647321	-2.7945	0.00519803	0.0210333	DOWN	SiO2_vs_PBS
39	Acadvl	11.1854	-2.03934	0.483738	-4.2158	2.49e-05	0.000230009	DOWN	SiO2_vs_PBS
40	Acat2	27.3366	-1.29225	0.271735	-4.75555	1.98e-06	2.42e-05	DOWN	SiO2_vs_PBS
41	Acbd7	11.9105	1.61464	0.518754	3.11254	0.00185484	0.00908693	UP	SiO2_vs_PBS
42	Acly	18.7249	-1.09258	0.39579	-2.76049	0.00577149	0.0229574	DOWN	SiO2_vs_PBS
43	Aco2	22.9608	-1.98835	0.354706	-5.60562	2.08e-08	4.05e-07	DOWN	SiO2_vs_PBS
44	Acot13	80.9954	1.0009	0.248554	4.0269	5.65e-05	0.000466263	UP	SiO2_vs_PBS
45	Acp4	8.73185	-2.20133	0.601085	-3.66226	0.000250002	0.00167491	DOWN	SiO2_vs_PBS
46	Acp6	9.84279	-1.05461	0.421728	-2.50069	0.012395	0.0426468	DOWN	SiO2_vs_PBS
47	Actg.ps1	9.82072	-1.27237	0.434	-2.93172	0.00337091	0.0148387	DOWN	SiO2_vs_PBS
48	Actn3	9.43384	-1.66454	0.633187	-2.62883	0.00856783	0.031689	DOWN	SiO2_vs_PBS
49	Actn4	27.8172	-1.5318	0.350187	-4.37424	1.22e-05	0.000121088	DOWN	SiO2_vs_PBS
50	Actr1a	8.88858	-1.2474	0.476531	-2.61768	0.0088531	0.0325469	DOWN	SiO2_vs_PBS
51	Actr1b	15.8534	-1.53972	0.377812	-4.07535	4.59e-05	0.000389915	DOWN	SiO2_vs_PBS
52	Actr8	16.9318	-1.37062	0.329277	-4.16253	3.15e-05	0.00028051	DOWN	SiO2_vs_PBS
53	Acy1	12.8015	-1.07302	0.410345	-2.61493	0.0089246	0.0327851	DOWN	SiO2_vs_PBS
54	Acyp1	34.5887	1.32377	0.236253	5.60318	2.1e-08	4.1e-07	UP	SiO2_vs_PBS
55	Adad2	39.4366	-1.71295	0.453013	-3.78124	0.000156048	0.00112327	DOWN	SiO2_vs_PBS
56	Adat2	6.91	1.64599	0.49715	3.31085	0.000930124	0.00511291	UP	SiO2_vs_PBS
57	Adck1	6.80948	-1.44112	0.510664	-2.82205	0.00477179	0.0195433	DOWN	SiO2_vs_PBS
58	Adprs	16.2975	-1.37748	0.403979	-3.40978	0.000650158	0.00377347	DOWN	SiO2_vs_PBS
59	Agpat1	14.3406	-1.41381	0.407157	-3.4724	0.000515834	0.00309121	DOWN	SiO2_vs_PBS
60	Agr3	89.1908	1.18478	0.221557	5.34752	8.92e-08	1.52e-06	UP	SiO2_vs_PBS
61	Ahsa2	6.99234	1.32074	0.474622	2.78272	0.00539055	0.0216509	UP	SiO2_vs_PBS
62	Aifm1	40.0428	-1.32318	0.235333	-5.62259	1.88e-08	3.73e-07	DOWN	SiO2_vs_PBS
63	Aifm2	10.3997	-1.0791	0.419783	-2.57062	0.0101518	0.0363365	DOWN	SiO2_vs_PBS
64	Ak3l2.ps	13.5553	-2.38118	0.510189	-4.66725	3.05e-06	3.56e-05	DOWN	SiO2_vs_PBS
65	Akap8l	7.6759	-1.35033	0.485043	-2.78394	0.00537025	0.0215782	DOWN	SiO2_vs_PBS
66	Akt1s1	10.0626	-1.85683	0.510554	-3.63688	0.000275956	0.00181845	DOWN	SiO2_vs_PBS
67	Akt2.ps	14.6111	-3.31822	0.644528	-5.14829	2.63e-07	4e-06	DOWN	SiO2_vs_PBS
68	Alad	178.68	-1.17482	0.22008	-5.33817	9.39e-08	1.6e-06	DOWN	SiO2_vs_PBS
69	Aldh16a1	13.7988	-1.42831	0.420935	-3.39318	0.000690873	0.00396967	DOWN	SiO2_vs_PBS
70	Aldh2	14.2031	-2.22185	0.609019	-3.64824	0.000264042	0.00175215	DOWN	SiO2_vs_PBS
71	Aldh9a1	109.388	-1.51163	0.266684	-5.66824	1.44e-08	2.94e-07	DOWN	SiO2_vs_PBS
72	Alkbh5	51.4012	-1.15217	0.403442	-2.85586	0.00429205	0.0180788	DOWN	SiO2_vs_PBS
73	Amd1	5.4057	2.32025	0.746433	3.10844	0.00188076	0.00919944	UP	SiO2_vs_PBS
74	Amfr	18.6085	-1.09399	0.408244	-2.67974	0.00736802	0.0280698	DOWN	SiO2_vs_PBS
75	Ammecr1	6.83755	1.4097	0.481027	2.93061	0.00338297	0.0148851	UP	SiO2_vs_PBS
76	Ammecr1l	4.01762	-1.85529	0.725347	-2.55779	0.0105339	0.0374571	DOWN	SiO2_vs_PBS
77	Anapc13	32.7865	1.61687	0.254247	6.35944	2.02e-10	6.26e-09	UP	SiO2_vs_PBS
78	Anapc2	47.6281	-1.30544	0.352502	-3.70334	0.000212775	0.0014616	DOWN	SiO2_vs_PBS
79	Anapc5	49.2732	-1.44246	0.216029	-6.67715	2.44e-11	9.63e-10	DOWN	SiO2_vs_PBS
80	Angel1	30.6156	-1.75453	0.349805	-5.01573	5.28e-07	7.51e-06	DOWN	SiO2_vs_PBS
81	Ankrd27	15.3836	-1.24668	0.3846	-3.2415	0.00118902	0.00630187	DOWN	SiO2_vs_PBS
82	Anxa6	19.3966	-1.78883	0.450288	-3.97262	7.11e-05	0.000564527	DOWN	SiO2_vs_PBS
83	Anxa7	37.1661	-1.17916	0.228243	-5.16624	2.39e-07	3.67e-06	DOWN	SiO2_vs_PBS
84	Ap1b1	21.5506	-1.3505	0.364601	-3.70404	0.000212193	0.00145866	DOWN	SiO2_vs_PBS
85	Ap1m1	28.5387	-1.2404	0.26139	-4.7454	2.08e-06	2.53e-05	DOWN	SiO2_vs_PBS
86	Ap1s1	58.2902	-1.05559	0.296093	-3.56506	0.000363779	0.00228956	DOWN	SiO2_vs_PBS
87	Ap2a2	16.6675	-1.39052	0.369586	-3.76236	0.000168319	0.00120098	DOWN	SiO2_vs_PBS
88	Ap2m1	19.6148	-1.06308	0.309393	-3.43602	0.000590325	0.00345606	DOWN	SiO2_vs_PBS
89	Ap2m1.ps	388.403	-1.8392	0.29905	-6.15015	7.74e-10	2.11e-08	DOWN	SiO2_vs_PBS
90	Ap3b2	17.9126	-1.40405	0.351327	-3.99642	6.43e-05	0.000519565	DOWN	SiO2_vs_PBS
91	Ap4s1	36.3588	1.49363	0.353813	4.22152	2.43e-05	0.000225533	UP	SiO2_vs_PBS
92	Apbb1	10.5925	-1.74994	0.456778	-3.83106	0.000127592	0.000944181	DOWN	SiO2_vs_PBS
93	Apeh	23.468	-1.15294	0.322923	-3.57032	0.000356544	0.00225831	DOWN	SiO2_vs_PBS
94	Apoc2	62.1373	1.16379	0.256379	4.53932	5.64e-06	6.15e-05	UP	SiO2_vs_PBS
95	Araf	17.3782	-1.21192	0.36724	-3.30008	0.000966581	0.00527462	DOWN	SiO2_vs_PBS
96	Arf1	154.032	-1.44427	0.188099	-7.67823	1.61e-14	1.9e-12	DOWN	SiO2_vs_PBS
97	Arfgap2	13.3379	-2.48398	0.481121	-5.1629	2.43e-07	3.72e-06	DOWN	SiO2_vs_PBS
98	Arfgap3	6.36607	-1.36224	0.540792	-2.51898	0.0117695	0.0409272	DOWN	SiO2_vs_PBS
99	Arhgap1	7.03602	-1.72956	0.560003	-3.08849	0.00201177	0.00968505	DOWN	SiO2_vs_PBS
100	Arhgdia	121.681	-1.20125	0.269258	-4.46133	8.15e-06	8.46e-05	DOWN	SiO2_vs_PBS
101	Arhgef16	35.1153	-1.03807	0.276666	-3.75206	0.000175386	0.00124323	DOWN	SiO2_vs_PBS
102	Arl14epl	13.9286	2.52899	0.466755	5.41824	6.02e-08	1.06e-06	UP	SiO2_vs_PBS
103	Armc5	11.4826	-1.42468	0.464196	-3.06913	0.0021468	0.0101796	DOWN	SiO2_vs_PBS
104	Armc6	5.98194	-1.72124	0.579895	-2.9682	0.00299554	0.0134407	DOWN	SiO2_vs_PBS
105	Armc7	5.65962	-1.37509	0.56643	-2.42765	0.015197	0.0499535	DOWN	SiO2_vs_PBS
106	Armh3	7.8927	-1.2332	0.464474	-2.65506	0.00792944	0.0298018	DOWN	SiO2_vs_PBS
107	Arpp19	15.4004	1.13551	0.327133	3.47108	0.000518367	0.00310448	UP	SiO2_vs_PBS
108	Arvcf	10.0306	-1.33944	0.498806	-2.68529	0.00724668	0.0276831	DOWN	SiO2_vs_PBS
109	Ascc2	12.937	-1.02893	0.386667	-2.66102	0.00779038	0.0294149	DOWN	SiO2_vs_PBS
110	Asf1b	55.2139	-1.00413	0.216877	-4.62994	3.66e-06	4.18e-05	DOWN	SiO2_vs_PBS
111	Ash2l	10.9409	-1.10915	0.395909	-2.80153	0.00508615	0.0206404	DOWN	SiO2_vs_PBS
112	Asns	3.37495	-1.80488	0.690994	-2.612	0.00900137	0.033005	DOWN	SiO2_vs_PBS
113	Aspscr1	17.5863	-1.57833	0.332058	-4.75316	2e-06	2.44e-05	DOWN	SiO2_vs_PBS
114	Astl	43.33	-2.01038	0.696007	-2.88846	0.00387137	0.0166369	DOWN	SiO2_vs_PBS
115	Atad3a	11.903	-1.66843	0.429333	-3.8861	0.000101867	0.000770746	DOWN	SiO2_vs_PBS
116	Atf6b	43.2024	-1.6047	0.286547	-5.60011	2.14e-08	4.16e-07	DOWN	SiO2_vs_PBS
117	Atg13	10.121	-1.42859	0.447101	-3.19522	0.00139723	0.00721741	DOWN	SiO2_vs_PBS
118	Atg14	20.2343	-1.3099	0.339793	-3.85501	0.000115724	0.000864877	DOWN	SiO2_vs_PBS
119	Atg4b	18.127	-1.32043	0.322814	-4.09038	4.31e-05	0.000369337	DOWN	SiO2_vs_PBS
120	Atg9a	3.69947	-2.92624	1.00562	-2.90989	0.00361554	0.0157102	DOWN	SiO2_vs_PBS
121	Atox1	198.627	1.22576	0.205805	5.95594	2.59e-09	6.21e-08	UP	SiO2_vs_PBS
122	Atp13a2	9.87504	-1.44528	0.536647	-2.69316	0.00707775	0.0271759	DOWN	SiO2_vs_PBS
123	Atp1a1	25.351	-1.08524	0.384473	-2.82267	0.00476257	0.0195138	DOWN	SiO2_vs_PBS
124	Atp2c2	19.8096	-1.95858	0.590073	-3.31921	0.000902732	0.0049988	DOWN	SiO2_vs_PBS
125	Atp4a	11.098	-1.21052	0.489235	-2.47431	0.0133496	0.0452145	DOWN	SiO2_vs_PBS
126	Atp5e	74.956	1.58817	0.216185	7.34637	2.04e-13	1.57e-11	UP	SiO2_vs_PBS
127	Atp5g2	6.87169	1.11087	0.455147	2.44068	0.0146598	0.0486402	UP	SiO2_vs_PBS
128	Atp5g3	130.982	1.04969	0.193032	5.43794	5.39e-08	9.57e-07	UP	SiO2_vs_PBS
129	Atp5h	63.983	1.36143	0.208585	6.527	6.71e-11	2.37e-09	UP	SiO2_vs_PBS
130	Atp5j	31.9019	1.01143	0.269537	3.75247	0.000175103	0.00124212	UP	SiO2_vs_PBS
131	Atp5j2	89.6862	1.59742	0.197952	8.06973	7.05e-16	1.38e-13	UP	SiO2_vs_PBS
132	Atp5k	89.2271	1.60492	0.253689	6.32631	2.51e-10	7.48e-09	UP	SiO2_vs_PBS
133	Atp5k.ps2	12.9786	1.64496	0.368178	4.46783	7.9e-06	8.26e-05	UP	SiO2_vs_PBS
134	Atp5l.ps1	36.3523	1.47945	0.24887	5.94467	2.77e-09	6.62e-08	UP	SiO2_vs_PBS
135	Atp5l2.ps	27.5992	1.63681	0.261993	6.24752	4.17e-10	1.18e-08	UP	SiO2_vs_PBS
136	Atp5md	5.69945	1.49746	0.512362	2.92265	0.00347066	0.0152077	UP	SiO2_vs_PBS
137	Atp5mpl	70.9793	1.52486	0.240494	6.34051	2.29e-10	6.88e-09	UP	SiO2_vs_PBS
138	Atp5o	169.459	1.10856	0.202222	5.48188	4.21e-08	7.63e-07	UP	SiO2_vs_PBS
139	Atp6ap1	18.2997	-1.15067	0.34601	-3.32554	0.000882464	0.00490604	DOWN	SiO2_vs_PBS
140	Atp6ap1l	4.10637	2.03557	0.765619	2.65873	0.00784361	0.0295816	UP	SiO2_vs_PBS
141	Atp6v1f	309.974	1.03638	0.146435	7.07742	1.47e-12	8.59e-11	UP	SiO2_vs_PBS
142	Atpif1	77.761	1.36286	0.301238	4.52419	6.06e-06	6.54e-05	UP	SiO2_vs_PBS
143	Atxn2l	5.32199	-1.80294	0.652066	-2.76497	0.00569287	0.0227064	DOWN	SiO2_vs_PBS
144	Aurka	46.5582	-1.49433	0.249319	-5.99365	2.05e-09	4.99e-08	DOWN	SiO2_vs_PBS
145	AV099323	3.52252	1.60741	0.649996	2.47296	0.0134	0.0453304	UP	SiO2_vs_PBS
146	AW209491	9.53507	-1.12647	0.463308	-2.43135	0.0150426	0.0495938	DOWN	SiO2_vs_PBS
147	B230219D22Rik	6.95493	1.40644	0.523628	2.68596	0.00723228	0.0276676	UP	SiO2_vs_PBS
148	B2m	35.7384	1.167	0.410217	2.84484	0.0044434	0.0185483	UP	SiO2_vs_PBS
149	B3galt6	8.05508	-1.55898	0.482372	-3.23191	0.00122967	0.00647868	DOWN	SiO2_vs_PBS
150	B4galt4	10.2177	-1.19298	0.395527	-3.01618	0.00255982	0.0118234	DOWN	SiO2_vs_PBS
151	Baiap2	6.84222	-1.54874	0.548277	-2.82474	0.00473188	0.0194124	DOWN	SiO2_vs_PBS
152	Bap1	15.6771	-2.16783	0.684226	-3.1683	0.00153332	0.00777645	DOWN	SiO2_vs_PBS
153	BC005537	40.6667	1.5006	0.306285	4.89936	9.61e-07	1.27e-05	UP	SiO2_vs_PBS
154	Bcar1	15.8503	-1.49788	0.408973	-3.66254	0.000249728	0.00167422	DOWN	SiO2_vs_PBS
155	Bcar3	9.66127	-1.13516	0.440925	-2.5745	0.0100384	0.0360496	DOWN	SiO2_vs_PBS
156	Bcas3	11.0916	-2.048	0.507027	-4.03923	5.36e-05	0.000446574	DOWN	SiO2_vs_PBS
157	Bckdha	79.4669	-1.26992	0.201889	-6.29021	3.17e-10	9.22e-09	DOWN	SiO2_vs_PBS
158	Bcl2l1	5.873	-1.7137	0.634861	-2.69934	0.00694779	0.0267716	DOWN	SiO2_vs_PBS
159	Bglap	9.11973	-2.05828	0.794849	-2.58952	0.00961096	0.0347832	DOWN	SiO2_vs_PBS
160	Bid	9.91295	-1.11915	0.425304	-2.63142	0.00850296	0.0314967	DOWN	SiO2_vs_PBS
161	Bin2	29.3604	-1.11273	0.37995	-2.92863	0.00340464	0.0149669	DOWN	SiO2_vs_PBS
162	Bloc1s1	66.6341	1.21769	0.244575	4.97882	6.4e-07	8.97e-06	UP	SiO2_vs_PBS
163	Bola1	12.7469	4.66745	1.25833	3.70926	0.000207867	0.00144106	UP	SiO2_vs_PBS
164	Bola2	11.6681	1.5372	0.389334	3.94828	7.87e-05	0.000619556	UP	SiO2_vs_PBS
165	Bola3	9.62205	1.03837	0.395635	2.62457	0.00867595	0.0319799	UP	SiO2_vs_PBS
166	Bop1	42.9045	-1.70297	0.279695	-6.08867	1.14e-09	2.94e-08	DOWN	SiO2_vs_PBS
167	Borcs7	13.0329	1.12542	0.332433	3.38541	0.000710726	0.00405987	UP	SiO2_vs_PBS
168	Bpnt1	10.2315	-1.96747	0.483161	-4.07209	4.66e-05	0.000394736	DOWN	SiO2_vs_PBS
169	Brat1	6.4901	-2.27281	0.723529	-3.14128	0.00168213	0.00841752	DOWN	SiO2_vs_PBS
170	Bri3	13.5664	1.80786	0.405348	4.46001	8.2e-06	8.5e-05	UP	SiO2_vs_PBS
171	Brme1	24.9551	-1.51657	0.327164	-4.6355	3.56e-06	4.09e-05	DOWN	SiO2_vs_PBS
172	Brms1	33.6717	-1.20627	0.389731	-3.09513	0.00196728	0.00951777	DOWN	SiO2_vs_PBS
173	Bspry	11.5391	-1.15283	0.419988	-2.74492	0.00605258	0.0238297	DOWN	SiO2_vs_PBS
174	Btf3	69.604	1.31572	0.200184	6.57256	4.95e-11	1.8e-09	UP	SiO2_vs_PBS
175	Btf3.ps1	252.251	1.19121	0.174211	6.83774	8.05e-12	3.67e-10	UP	SiO2_vs_PBS
176	Btf3.ps18	16.1932	1.40034	0.377949	3.70512	0.000211294	0.00145654	UP	SiO2_vs_PBS
177	Btf3.ps4	23.6617	1.45142	0.293961	4.93745	7.91e-07	1.07e-05	UP	SiO2_vs_PBS
178	Btrc	6.5144	-1.27221	0.511959	-2.48498	0.0129558	0.0441476	DOWN	SiO2_vs_PBS
179	Bud31	78.6862	1.11305	0.267974	4.15357	3.27e-05	0.000290938	UP	SiO2_vs_PBS
180	Bysl	19.2081	-1.02569	0.309975	-3.30894	0.000936489	0.005142	DOWN	SiO2_vs_PBS
181	C1d	86.6904	1.13941	0.254065	4.48474	7.3e-06	7.73e-05	UP	SiO2_vs_PBS
182	Cactin	23.4186	-1.60239	0.475331	-3.3711	0.000748691	0.004242	DOWN	SiO2_vs_PBS
183	Cad	16.8854	-1.16608	0.390422	-2.98671	0.00281995	0.0127998	DOWN	SiO2_vs_PBS
184	Calcoco1	11.1641	-2.04766	0.526349	-3.89031	0.000100117	0.000760461	DOWN	SiO2_vs_PBS
185	Calr	66.4479	-1.18537	0.279147	-4.24641	2.17e-05	0.000204221	DOWN	SiO2_vs_PBS
186	Camk1g	33.9693	-1.57469	0.350133	-4.4974	6.88e-06	7.32e-05	DOWN	SiO2_vs_PBS
187	Camta2	4.42216	-1.91509	0.726113	-2.63745	0.00835309	0.0310476	DOWN	SiO2_vs_PBS
188	Capn10	5.3872	-1.75074	0.610792	-2.86635	0.00415236	0.0176349	DOWN	SiO2_vs_PBS
189	Capza1	18.9936	-1.153	0.436532	-2.64128	0.00825934	0.0307779	DOWN	SiO2_vs_PBS
190	Cars	11.1368	-1.09269	0.388045	-2.81589	0.00486426	0.0198472	DOWN	SiO2_vs_PBS
191	Cbx3.ps6	8.91728	-1.15559	0.431174	-2.68009	0.0073602	0.0280509	DOWN	SiO2_vs_PBS
192	Ccar2	5.26232	-1.73518	0.658964	-2.6332	0.00845856	0.0313715	DOWN	SiO2_vs_PBS
193	Ccdc152	17.9601	1.38087	0.337247	4.09454	4.23e-05	0.000363411	UP	SiO2_vs_PBS
194	Ccdc22	9.30303	-1.36678	0.474564	-2.88007	0.00397592	0.0169964	DOWN	SiO2_vs_PBS
195	Ccdc58	19.2486	1.47016	0.331845	4.43025	9.41e-06	9.64e-05	UP	SiO2_vs_PBS
196	Ccdc92	30.5523	-1.244	0.275981	-4.50755	6.56e-06	7.01e-05	DOWN	SiO2_vs_PBS
197	Ccnb1.ps	35.0116	-1.18315	0.335821	-3.52317	0.000426412	0.0026295	DOWN	SiO2_vs_PBS
198	Ccno	125.059	-1.19352	0.259128	-4.60593	4.11e-06	4.64e-05	DOWN	SiO2_vs_PBS
199	Cd151	4.22882	-1.65015	0.644032	-2.56222	0.0104006	0.0370506	DOWN	SiO2_vs_PBS
200	Cd177	20.205	-1.70459	0.531465	-3.20735	0.00133963	0.00697151	DOWN	SiO2_vs_PBS
201	Cd81	7.03919	-1.59683	0.525393	-3.03931	0.00237118	0.0111034	DOWN	SiO2_vs_PBS
202	Cdc20	57.798	-1.74972	0.310554	-5.63418	1.76e-08	3.51e-07	DOWN	SiO2_vs_PBS
203	Cdc37	46.862	-1.13722	0.285743	-3.97985	6.9e-05	0.00055076	DOWN	SiO2_vs_PBS
204	Cdc42se2	28.8666	-1.23509	0.26618	-4.64005	3.48e-06	4.02e-05	DOWN	SiO2_vs_PBS
205	Cdca5	65.8351	-1.20148	0.189277	-6.34771	2.19e-10	6.67e-09	DOWN	SiO2_vs_PBS
206	Cdca8	37.3724	-1.07072	0.24183	-4.4276	9.53e-06	9.75e-05	DOWN	SiO2_vs_PBS
207	Cdipt	8.19282	-1.85473	0.528785	-3.50753	0.000452282	0.00276291	DOWN	SiO2_vs_PBS
208	Cdk16	36.4812	-1.659	0.387011	-4.28671	1.81e-05	0.000174687	DOWN	SiO2_vs_PBS
209	Cdk5rap3	15.278	-1.53279	0.355316	-4.31389	1.6e-05	0.000156528	DOWN	SiO2_vs_PBS
210	Cdkn2aipnl	82.9358	-1.01738	0.208918	-4.86976	1.12e-06	1.45e-05	DOWN	SiO2_vs_PBS
211	Cdkn3	6.63862	1.21636	0.476975	2.55016	0.0107673	0.0380793	UP	SiO2_vs_PBS
212	Cdv3	10.509	1.16832	0.420367	2.77929	0.00544771	0.02185	UP	SiO2_vs_PBS
213	Cdyl	13.0991	-1.2258	0.398131	-3.07888	0.00207779	0.00992133	DOWN	SiO2_vs_PBS
214	Cebpzos	65.5574	1.04103	0.251273	4.14303	3.43e-05	0.000302983	UP	SiO2_vs_PBS
215	Cenpk	11.7667	1.3069	0.37552	3.48025	0.00050095	0.00301669	UP	SiO2_vs_PBS
216	Cenpw	6.32089	1.54377	0.500831	3.08241	0.00205334	0.00984638	UP	SiO2_vs_PBS
217	Cetn2	149.85	1.13476	0.193833	5.85432	4.79e-09	1.09e-07	UP	SiO2_vs_PBS
218	Cetn3	38.1362	1.26166	0.295886	4.264	2.01e-05	0.000191169	UP	SiO2_vs_PBS
219	Cfap300	20.5637	-1.13683	0.305016	-3.72713	0.000193669	0.00136	DOWN	SiO2_vs_PBS
220	Cfap58	6.8795	1.94721	0.709676	2.7438	0.00607333	0.0238869	UP	SiO2_vs_PBS
221	Cfap95	33.6841	1.34709	0.319781	4.21253	2.53e-05	0.000232938	UP	SiO2_vs_PBS
222	Chac1	3.27225	-1.85202	0.677249	-2.73462	0.0062453	0.0244505	DOWN	SiO2_vs_PBS
223	Chaf1a	7.72264	-2.24356	0.639474	-3.50845	0.000450724	0.00275684	DOWN	SiO2_vs_PBS
224	Chchd1	50.2037	1.45366	0.219845	6.6122	3.79e-11	1.42e-09	UP	SiO2_vs_PBS
225	Chchd7	7.87467	1.19186	0.421967	2.82453	0.00473499	0.0194171	UP	SiO2_vs_PBS
226	Chd1l	14.3916	-1.5668	0.399661	-3.92031	8.84e-05	0.000680731	DOWN	SiO2_vs_PBS
227	Chga	11.7175	-1.68426	0.649644	-2.59259	0.00952555	0.03457	DOWN	SiO2_vs_PBS
228	Chmp1a	69.8704	-1.71241	0.40782	-4.19892	2.68e-05	0.000245059	DOWN	SiO2_vs_PBS
229	Chmp7	14.6628	-1.15962	0.408458	-2.83902	0.00452521	0.0188015	DOWN	SiO2_vs_PBS
230	Chtf18	11.8183	-2.01364	0.522244	-3.85576	0.000115372	0.000863528	DOWN	SiO2_vs_PBS
231	Churc1	10.5969	1.38075	0.377709	3.6556	0.000256581	0.00171194	UP	SiO2_vs_PBS
232	Ciapin1	14.7291	-1.11899	0.431574	-2.59282	0.00951926	0.0345666	DOWN	SiO2_vs_PBS
233	Cks1b	63.0012	1.11032	0.192032	5.78194	7.38e-09	1.61e-07	UP	SiO2_vs_PBS
234	Cks2	409.174	1.52727	0.209946	7.27459	3.47e-13	2.44e-11	UP	SiO2_vs_PBS
235	Clasrp	7.78951	-1.6144	0.546941	-2.95169	0.00316041	0.014045	DOWN	SiO2_vs_PBS
236	Cldn4	20.0674	-1.27552	0.412603	-3.0914	0.00199217	0.00961913	DOWN	SiO2_vs_PBS
237	Clpb	20.9861	-1.37314	0.314275	-4.36924	1.25e-05	0.00012377	DOWN	SiO2_vs_PBS
238	Clptm1	35.743	-1.25098	0.433824	-2.88361	0.00393148	0.0168212	DOWN	SiO2_vs_PBS
239	Cmc1	21.2493	1.15887	0.30616	3.78519	0.000153591	0.0011105	UP	SiO2_vs_PBS
240	Cmc2	17.0734	1.14726	0.313084	3.66437	0.000247946	0.00166342	UP	SiO2_vs_PBS
241	Cnih4	10.7712	1.15745	0.37303	3.10283	0.00191679	0.00933179	UP	SiO2_vs_PBS
242	Cnn3	5.74105	-1.61939	0.598271	-2.70678	0.00679396	0.0262721	DOWN	SiO2_vs_PBS
243	Cnot10	15.2613	-1.45005	0.360454	-4.02285	5.75e-05	0.000471972	DOWN	SiO2_vs_PBS
244	Cnppd1	11.0807	-1.91139	0.49571	-3.85587	0.00011532	0.000863528	DOWN	SiO2_vs_PBS
245	Coa6	40.1115	1.09257	0.224957	4.85679	1.19e-06	1.54e-05	UP	SiO2_vs_PBS
246	Cog1	8.50216	-1.71276	0.562848	-3.04302	0.00234218	0.0109996	DOWN	SiO2_vs_PBS
247	Cog2	15.5915	-1.31143	0.367046	-3.57293	0.000353014	0.00224203	DOWN	SiO2_vs_PBS
248	Cog4	20.9697	-1.60557	0.352102	-4.55997	5.12e-06	5.65e-05	DOWN	SiO2_vs_PBS
249	Cog7	9.05026	-1.15541	0.467227	-2.47291	0.0134018	0.0453304	DOWN	SiO2_vs_PBS
250	Cog8	11.9259	-1.24424	0.386471	-3.21948	0.00128422	0.00672255	DOWN	SiO2_vs_PBS
251	Coil	7.61581	-1.4188	0.528246	-2.68587	0.00723414	0.0276676	DOWN	SiO2_vs_PBS
252	Col9a3	15.3339	-2.44111	0.534036	-4.57105	4.85e-06	5.41e-05	DOWN	SiO2_vs_PBS
253	Copb2	47.3483	-1.07151	0.20488	-5.22994	1.7e-07	2.71e-06	DOWN	SiO2_vs_PBS
254	Copg1	11.4021	-1.18304	0.417238	-2.83542	0.0045766	0.0189861	DOWN	SiO2_vs_PBS
255	Cops7a	93.3355	-1.29397	0.279241	-4.63389	3.59e-06	4.11e-05	DOWN	SiO2_vs_PBS
256	Cops8	19.436	-1.1842	0.357263	-3.31464	0.000917623	0.00506403	DOWN	SiO2_vs_PBS
257	Cops9	107.208	1.58895	0.2252	7.05573	1.72e-12	9.69e-11	UP	SiO2_vs_PBS
258	Coq8a	24.9726	-2.0886	0.467836	-4.46437	8.03e-06	8.38e-05	DOWN	SiO2_vs_PBS
259	Coro1c	19.1207	-1.10538	0.35626	-3.10274	0.0019174	0.00933179	DOWN	SiO2_vs_PBS
260	Cotl1	5.92047	-2.15763	0.658072	-3.27871	0.00104283	0.00561849	DOWN	SiO2_vs_PBS
261	Cox14	99.8587	1.00982	0.174092	5.80051	6.61e-09	1.46e-07	UP	SiO2_vs_PBS
262	Cox16	10.3617	1.35012	0.399895	3.37619	0.000734968	0.00417394	UP	SiO2_vs_PBS
263	Cox17	14.5585	1.60159	0.338604	4.72997	2.25e-06	2.71e-05	UP	SiO2_vs_PBS
264	Cox20	10.7079	1.23482	0.383584	3.21916	0.00128568	0.00672659	UP	SiO2_vs_PBS
265	Cox4i1	353.338	1.13692	0.151931	7.48314	7.26e-14	6.69e-12	UP	SiO2_vs_PBS
266	Cox5b	89.441	1.21703	0.20813	5.84745	4.99e-09	1.13e-07	UP	SiO2_vs_PBS
267	Cox5b.ps	443.345	1.23625	0.214884	5.75312	8.76e-09	1.87e-07	UP	SiO2_vs_PBS
268	Cox6a1	387.091	1.00823	0.147576	6.83191	8.38e-12	3.78e-10	UP	SiO2_vs_PBS
269	Cox6b1	237.064	1.4084	0.164823	8.54494	1.29e-17	4.83e-15	UP	SiO2_vs_PBS
270	Cox6b2	25.2722	1.41356	0.300412	4.7054	2.53e-06	3.03e-05	UP	SiO2_vs_PBS
271	Cox6c	63.0589	1.9863	0.274575	7.23409	4.69e-13	3.18e-11	UP	SiO2_vs_PBS
272	Cox6c2	264.974	1.76162	0.213323	8.25802	1.48e-16	3.62e-14	UP	SiO2_vs_PBS
273	Cox7a1	3.73764	1.69589	0.698621	2.42749	0.0152039	0.0499535	UP	SiO2_vs_PBS
274	Cox7a2	254.628	1.40747	0.166978	8.42911	3.48e-17	1.06e-14	UP	SiO2_vs_PBS
275	Cox7a2l	74.5272	1.07531	0.290631	3.69992	0.000215669	0.00147422	UP	SiO2_vs_PBS
276	Cox7b	113.807	1.55428	0.228389	6.80539	1.01e-11	4.34e-10	UP	SiO2_vs_PBS
277	Cox7b2	10.6015	1.59129	0.53621	2.96766	0.00300081	0.0134582	UP	SiO2_vs_PBS
278	Cox7c	24.5449	1.556	0.27767	5.60378	2.1e-08	4.09e-07	UP	SiO2_vs_PBS
279	Cox7c.ps1	76.67	1.67158	0.25846	6.46744	9.97e-11	3.3e-09	UP	SiO2_vs_PBS
280	Cox8a	203.89	1.26716	0.1973	6.42249	1.34e-10	4.27e-09	UP	SiO2_vs_PBS
281	Cox8c	37.7477	1.57194	0.227754	6.90194	5.13e-12	2.49e-10	UP	SiO2_vs_PBS
282	Cpb2	34.6759	1.97969	0.322358	6.14127	8.19e-10	2.21e-08	UP	SiO2_vs_PBS
283	Cpeb1	61.0157	-1.00086	0.18942	-5.28382	1.27e-07	2.07e-06	DOWN	SiO2_vs_PBS
284	Cpsf4	8.89538	-1.30236	0.474665	-2.74374	0.00607442	0.0238869	DOWN	SiO2_vs_PBS
285	Cpt2	16.1583	-1.02366	0.338072	-3.02794	0.00246227	0.0114214	DOWN	SiO2_vs_PBS
286	Cript	116.067	1.19877	0.245826	4.87649	1.08e-06	1.41e-05	UP	SiO2_vs_PBS
287	Crls1	5.54007	1.55039	0.624624	2.48212	0.0130604	0.04442	UP	SiO2_vs_PBS
288	Csad	10.8738	-1.32336	0.498697	-2.65363	0.00796304	0.0298782	DOWN	SiO2_vs_PBS
289	Csnk1d	36.9456	-1.44115	0.316392	-4.55497	5.24e-06	5.77e-05	DOWN	SiO2_vs_PBS
290	Csnk1g3	11.3233	1.16107	0.437028	2.65674	0.00788992	0.0297104	UP	SiO2_vs_PBS
291	Csrp1	46.8083	-1.93543	0.414482	-4.66951	3.02e-06	3.54e-05	DOWN	SiO2_vs_PBS
292	Cstb	62.2136	1.08502	0.371625	2.91966	0.00350413	0.0153216	UP	SiO2_vs_PBS
293	Cstf1	29.3543	-1.16679	0.266336	-4.3809	1.18e-05	0.000118165	DOWN	SiO2_vs_PBS
294	Ctc1	5.71068	-1.68395	0.659434	-2.55362	0.0106609	0.0377851	DOWN	SiO2_vs_PBS
295	Ctdp1	10.2462	-1.48443	0.532753	-2.78634	0.00533075	0.0214813	DOWN	SiO2_vs_PBS
296	Ctnnbl1	54.0943	-1.34967	0.254814	-5.29671	1.18e-07	1.95e-06	DOWN	SiO2_vs_PBS
297	Ctns	6.14651	-1.47265	0.577463	-2.5502	0.0107662	0.0380793	DOWN	SiO2_vs_PBS
298	Ctsa	28.1078	-1.16533	0.278792	-4.17994	2.92e-05	0.000262753	DOWN	SiO2_vs_PBS
299	Ctsb	32.5603	-1.76519	0.274065	-6.44076	1.19e-10	3.86e-09	DOWN	SiO2_vs_PBS
300	Ctsd	179.041	-1.08695	0.25688	-4.23135	2.32e-05	0.000217344	DOWN	SiO2_vs_PBS
301	Ctsf	16.111	-1.05742	0.346096	-3.05526	0.00224864	0.010611	DOWN	SiO2_vs_PBS
302	Ctsz	11.4892	-1.31635	0.435852	-3.02017	0.00252633	0.0116898	DOWN	SiO2_vs_PBS
303	Cttn	23.9272	-1.13462	0.321979	-3.52391	0.000425229	0.0026239	DOWN	SiO2_vs_PBS
304	Cul3	23.1164	1.66949	0.314834	5.30277	1.14e-07	1.9e-06	UP	SiO2_vs_PBS
305	Cwc22	7.1351	-1.25556	0.507728	-2.4729	0.0134023	0.0453304	DOWN	SiO2_vs_PBS
306	Cxxc1	12.1379	-2.01578	0.468945	-4.29855	1.72e-05	0.000166385	DOWN	SiO2_vs_PBS
307	Cyb5a	21.4295	1.03238	0.37379	2.76193	0.00574612	0.0228907	UP	SiO2_vs_PBS
308	Cyb5r3	56.5519	-1.43438	0.222854	-6.4364	1.22e-10	3.93e-09	DOWN	SiO2_vs_PBS
309	Cyct	40.2812	1.61561	0.301778	5.35365	8.62e-08	1.48e-06	UP	SiO2_vs_PBS
310	Cyp46a1	10.9353	-1.66161	0.423867	-3.92011	8.85e-05	0.000680747	DOWN	SiO2_vs_PBS
311	Cyp4f13	6.7257	-1.97179	0.549138	-3.59071	0.000329784	0.0021179	DOWN	SiO2_vs_PBS
312	Cyth1	6.86594	-1.73834	0.558499	-3.11252	0.00185497	0.00908693	DOWN	SiO2_vs_PBS
313	Cyth2	22.9563	-1.01938	0.285018	-3.57655	0.000348162	0.00221698	DOWN	SiO2_vs_PBS
314	D11Wsu47e	27.4957	-2.05858	0.309562	-6.64999	2.93e-11	1.13e-09	DOWN	SiO2_vs_PBS
315	D8Ertd738e	379.577	1.20664	0.160154	7.53424	4.91e-14	4.9e-12	UP	SiO2_vs_PBS
316	Daglb	10.7445	-2.40244	0.507505	-4.73382	2.2e-06	2.66e-05	DOWN	SiO2_vs_PBS
317	Dbi	18.0481	1.28422	0.318327	4.03429	5.48e-05	0.000454522	UP	SiO2_vs_PBS
318	Dbil5	8.52945	1.75217	0.457221	3.83223	0.000126989	0.000941147	UP	SiO2_vs_PBS
319	Dbndd1	47.7516	-1.50872	0.436695	-3.45485	0.000550589	0.00326741	DOWN	SiO2_vs_PBS
320	Dbnl	31.3848	-2.1012	0.342205	-6.14017	8.24e-10	2.22e-08	DOWN	SiO2_vs_PBS
321	Dcaf4	34.195	-1.16634	0.267937	-4.35306	1.34e-05	0.000132459	DOWN	SiO2_vs_PBS
322	Dcakd	65.8857	-1.14189	0.198202	-5.76127	8.35e-09	1.79e-07	DOWN	SiO2_vs_PBS
323	Dctn1	18.9562	-1.75577	0.394246	-4.45349	8.45e-06	8.73e-05	DOWN	SiO2_vs_PBS
324	Ddost	397.092	-1.20148	0.235655	-5.09848	3.42e-07	5.09e-06	DOWN	SiO2_vs_PBS
325	Ddt	110.101	1.4748	0.234195	6.29731	3.03e-10	8.91e-09	UP	SiO2_vs_PBS
326	Ddx24	18.0898	-1.02991	0.312541	-3.29529	0.000983199	0.0053444	DOWN	SiO2_vs_PBS
327	Ddx27	27.8366	-1.06341	0.312749	-3.4002	0.000673358	0.00389193	DOWN	SiO2_vs_PBS
328	Ddx39a	18.3986	-1.05861	0.327268	-3.23468	0.00121777	0.00642983	DOWN	SiO2_vs_PBS
329	Ddx41	46.3808	-1.48303	0.261098	-5.67997	1.35e-08	2.77e-07	DOWN	SiO2_vs_PBS
330	Ddx42	24.0861	-1.30296	0.350285	-3.71973	0.000199439	0.0013955	DOWN	SiO2_vs_PBS
331	Ddx54	7.5203	-1.65677	0.567924	-2.91725	0.00353137	0.0154062	DOWN	SiO2_vs_PBS
332	Ddx56	28.5594	-1.48387	0.317174	-4.6784	2.89e-06	3.41e-05	DOWN	SiO2_vs_PBS
333	Dedd	8.83264	-1.77916	0.505721	-3.51806	0.000434718	0.00267401	DOWN	SiO2_vs_PBS
334	Def8	4.496	-2.18999	0.825571	-2.6527	0.00798508	0.0299418	DOWN	SiO2_vs_PBS
335	Dgat2	19.2191	-1.2104	0.310557	-3.89751	9.72e-05	0.000740485	DOWN	SiO2_vs_PBS
336	Dgcr2	5.7759	-1.54556	0.590907	-2.61557	0.00890779	0.0327356	DOWN	SiO2_vs_PBS
337	Dhcr24	9.67581	1.32356	0.440535	3.00444	0.00266072	0.0122305	UP	SiO2_vs_PBS
338	Dhrs11	12.5909	-1.3294	0.466179	-2.8517	0.00434865	0.0182386	DOWN	SiO2_vs_PBS
339	Dhx30	6.43396	-1.42264	0.562927	-2.52722	0.011497	0.0401941	DOWN	SiO2_vs_PBS
340	Dhx34	9.26746	-1.91804	0.52538	-3.65076	0.000261464	0.00173977	DOWN	SiO2_vs_PBS
341	Dipk1b	19.2669	-1.58777	0.37638	-4.21853	2.46e-05	0.000228111	DOWN	SiO2_vs_PBS
342	Dmac1	104.138	1.20889	0.182	6.64224	3.09e-11	1.18e-09	UP	SiO2_vs_PBS
343	Dmrtc1c1	30.3276	-1.00218	0.261326	-3.83497	0.000125582	0.000931423	DOWN	SiO2_vs_PBS
344	Dnaja3	49.9749	-1.06882	0.287532	-3.71722	0.000201429	0.00140792	DOWN	SiO2_vs_PBS
345	Dnajb1	28.3488	-1.08777	0.261608	-4.15802	3.21e-05	0.000285581	DOWN	SiO2_vs_PBS
346	Dnajc11	10.4663	-1.44781	0.420876	-3.44	0.000581713	0.00342506	DOWN	SiO2_vs_PBS
347	Dnajc15	44.9557	1.33885	0.270439	4.95066	7.4e-07	1.01e-05	UP	SiO2_vs_PBS
348	Dnajc19	14.5954	1.31374	0.319303	4.11441	3.88e-05	0.000336138	UP	SiO2_vs_PBS
349	Dnajc19.ps	205.544	1.27311	0.179306	7.10019	1.25e-12	7.42e-11	UP	SiO2_vs_PBS
350	Dnm2	14.7974	-2.2086	0.444051	-4.97375	6.57e-07	9.18e-06	DOWN	SiO2_vs_PBS
351	Dnmt1	40.9279	-1.6876	0.584754	-2.88601	0.00390165	0.0167301	DOWN	SiO2_vs_PBS
352	Dok4	2.54598	-2.9356	1.13034	-2.59709	0.0094017	0.0342257	DOWN	SiO2_vs_PBS
353	Dolpp1	5.80589	-1.60751	0.650186	-2.47239	0.0134214	0.0453633	DOWN	SiO2_vs_PBS
354	Dpf2	19.8848	-1.08968	0.317142	-3.43593	0.000590517	0.00345606	DOWN	SiO2_vs_PBS
355	Dph1	7.81988	-1.3332	0.540213	-2.46791	0.0135904	0.0458552	DOWN	SiO2_vs_PBS
356	Dpp7	7.17032	-1.30822	0.49788	-2.62759	0.00859927	0.0317767	DOWN	SiO2_vs_PBS
357	Dpp9	5.3212	-1.62166	0.662672	-2.44716	0.0143987	0.0480187	DOWN	SiO2_vs_PBS
358	Dppa3	8134.86	1.23547	0.214303	5.76505	8.16e-09	1.76e-07	UP	SiO2_vs_PBS
359	Dppa3.ps	894.151	1.12345	0.230004	4.8845	1.04e-06	1.36e-05	UP	SiO2_vs_PBS
360	Dppa5a	1313.24	1.62576	0.569119	2.85664	0.00428157	0.0180561	UP	SiO2_vs_PBS
361	Dpy30	79.8238	1.22306	0.178774	6.84136	7.84e-12	3.6e-10	UP	SiO2_vs_PBS
362	Dtnb	11.228	-1.02149	0.38254	-2.67028	0.0075787	0.028749	DOWN	SiO2_vs_PBS
363	Dtx2	25.4413	-1.07445	0.283508	-3.78985	0.000150741	0.0010907	DOWN	SiO2_vs_PBS
364	Dus1l	32.4693	-1.21798	0.248081	-4.90959	9.13e-07	1.21e-05	DOWN	SiO2_vs_PBS
365	Dus2	9.1774	-1.15155	0.426868	-2.69768	0.00698241	0.0268626	DOWN	SiO2_vs_PBS
366	Dus3l	15.9141	-1.16762	0.369073	-3.16364	0.00155807	0.00789378	DOWN	SiO2_vs_PBS
367	Dynlrb1	183.452	1.38704	0.203673	6.8101	9.75e-12	4.22e-10	UP	SiO2_vs_PBS
368	Dynlt1b	131.473	1.11101	0.210279	5.28349	1.27e-07	2.07e-06	UP	SiO2_vs_PBS
369	Dynlt2b	9.54567	1.2489	0.393022	3.17768	0.00148459	0.00757653	UP	SiO2_vs_PBS
370	E2f4	29.6146	-1.22728	0.290298	-4.22766	2.36e-05	0.00022009	DOWN	SiO2_vs_PBS
371	E330021D16Rik	19.2994	-1.22865	0.379856	-3.23451	0.00121851	0.00643024	DOWN	SiO2_vs_PBS
372	E4f1	3.4361	-2.27071	0.83936	-2.70529	0.00682447	0.0263731	DOWN	SiO2_vs_PBS
373	E530011L22Rik	3.50539	2.23297	0.747352	2.98784	0.00280961	0.0127707	UP	SiO2_vs_PBS
374	Ecd	18.3696	-1.57689	0.338015	-4.66515	3.08e-06	3.59e-05	DOWN	SiO2_vs_PBS
375	Ecsit	27.9356	-1.14751	0.319622	-3.59021	0.000330414	0.00211916	DOWN	SiO2_vs_PBS
376	Edc4	16.1762	-1.85411	0.463884	-3.99694	6.42e-05	0.000519295	DOWN	SiO2_vs_PBS
377	Edem2	52.3352	-1.22822	0.211412	-5.80959	6.26e-09	1.4e-07	DOWN	SiO2_vs_PBS
378	Eef1b2	26.4168	1.42212	0.286038	4.9718	6.63e-07	9.23e-06	UP	SiO2_vs_PBS
379	Eef2k	3.60197	-3.01521	1.06106	-2.84171	0.00448722	0.0186993	DOWN	SiO2_vs_PBS
380	Eefsec	33.5372	-1.4871	0.248064	-5.99483	2.04e-09	4.96e-08	DOWN	SiO2_vs_PBS
381	Efcab12	7.44108	-1.04741	0.423451	-2.47351	0.0133795	0.0453	DOWN	SiO2_vs_PBS
382	Efhd2	2.42584	-3.41734	1.20689	-2.83152	0.00463268	0.0191502	DOWN	SiO2_vs_PBS
383	Efna2	7.75021	-2.93125	0.778292	-3.76627	0.000165707	0.00118321	DOWN	SiO2_vs_PBS
384	Eftud2	20.7862	-2.19616	0.405951	-5.40993	6.3e-08	1.1e-06	DOWN	SiO2_vs_PBS
385	Egln2	73.9363	-1.42062	0.331179	-4.28958	1.79e-05	0.000172613	DOWN	SiO2_vs_PBS
386	Ehd1	18.4009	-1.27258	0.315648	-4.03164	5.54e-05	0.000458898	DOWN	SiO2_vs_PBS
387	Ehd4	8.28694	-1.34204	0.508537	-2.63901	0.00831481	0.0309288	DOWN	SiO2_vs_PBS
388	Eid2	5.1016	2.91974	0.734092	3.97734	6.97e-05	0.000555878	UP	SiO2_vs_PBS
389	Eif1.ps1	69.9781	1.19083	0.256799	4.63721	3.53e-06	4.06e-05	UP	SiO2_vs_PBS
390	Eif1.ps2	26.2095	1.02675	0.277011	3.70652	0.000210129	0.00145159	UP	SiO2_vs_PBS
391	Eif2b2	23.6052	-1.13241	0.288829	-3.92071	8.83e-05	0.000680132	DOWN	SiO2_vs_PBS
392	Eif3b	60.5689	-1.30707	0.34293	-3.81149	0.000138132	0.00101145	DOWN	SiO2_vs_PBS
393	Eif3l	87.1175	-1.05846	0.180278	-5.87126	4.33e-09	9.89e-08	DOWN	SiO2_vs_PBS
394	Eif3s6.ps1	6.72511	1.36797	0.473468	2.88926	0.00386151	0.0166164	UP	SiO2_vs_PBS
395	Eif5al3.ps	27.5395	-1.26081	0.366743	-3.43786	0.000586321	0.00344388	DOWN	SiO2_vs_PBS
396	Eipr1	14.2935	-1.31362	0.359378	-3.65526	0.000256925	0.00171307	DOWN	SiO2_vs_PBS
397	Elac2	31.3404	-1.10609	0.352862	-3.13463	0.00172071	0.00857548	DOWN	SiO2_vs_PBS
398	Ell	23.6045	-1.83523	0.460387	-3.98628	6.71e-05	0.000539579	DOWN	SiO2_vs_PBS
399	Ell3	26.8451	-1.2873	0.427965	-3.00796	0.00263012	0.0121127	DOWN	SiO2_vs_PBS
400	Elob	34.727	1.22481	0.224203	5.46294	4.68e-08	8.39e-07	UP	SiO2_vs_PBS
401	Eloc	46.0842	1.39134	0.332734	4.18154	2.9e-05	0.000261145	UP	SiO2_vs_PBS
402	Elp3	30.1987	-1.29541	0.291313	-4.44679	8.72e-06	8.98e-05	DOWN	SiO2_vs_PBS
403	Eme1	10.4152	-1.02859	0.408302	-2.51918	0.0117627	0.0409181	DOWN	SiO2_vs_PBS
404	Eml4	4.16756	1.61128	0.643	2.50588	0.0122146	0.0422346	UP	SiO2_vs_PBS
405	Enkur	11.3279	1.16604	0.412781	2.82485	0.00473034	0.0194124	UP	SiO2_vs_PBS
406	Eno1	15.6296	-1.15172	0.470839	-2.44609	0.0144413	0.0480951	DOWN	SiO2_vs_PBS
407	Ensa	25.3516	-1.07686	0.32503	-3.31312	0.000922613	0.00508869	DOWN	SiO2_vs_PBS
408	Entpd6	28.9423	-1.95173	0.415757	-4.69441	2.67e-06	3.18e-05	DOWN	SiO2_vs_PBS
409	Entr1	16.9713	-1.0615	0.420841	-2.52233	0.011658	0.0406553	DOWN	SiO2_vs_PBS
410	Eny2	19.6674	1.37044	0.298725	4.58762	4.48e-06	5.02e-05	UP	SiO2_vs_PBS
411	Ephb6	4.22149	-2.79349	0.895955	-3.11789	0.00182152	0.00895623	DOWN	SiO2_vs_PBS
412	Eral1	19.9899	-2.13626	0.56307	-3.79395	0.000148267	0.00107598	DOWN	SiO2_vs_PBS
413	Erich5	6.45244	-1.64168	0.591619	-2.7749	0.00552193	0.0220696	DOWN	SiO2_vs_PBS
414	Espl1	13.9964	-1.00581	0.413583	-2.43194	0.0150181	0.0495431	DOWN	SiO2_vs_PBS
415	Esrp1	24.6095	1.28945	0.331183	3.89349	9.88e-05	0.000752312	UP	SiO2_vs_PBS
416	Ess2	21.8463	-1.60046	0.458264	-3.49245	0.00047861	0.00289657	DOWN	SiO2_vs_PBS
417	Ewsr1	22.7819	-1.11183	0.391586	-2.8393	0.00452132	0.0187933	DOWN	SiO2_vs_PBS
418	Exoc3	20.3858	-1.04702	0.325985	-3.21185	0.00131883	0.00687426	DOWN	SiO2_vs_PBS
419	Exoc7	13.9796	-1.97792	0.398404	-4.96462	6.88e-07	9.54e-06	DOWN	SiO2_vs_PBS
420	Exosc10	19.7097	-1.57388	0.346804	-4.53823	5.67e-06	6.17e-05	DOWN	SiO2_vs_PBS
421	Exosc6	15.2331	5.75243	1.83854	3.1288	0.0017552	0.00869852	UP	SiO2_vs_PBS
422	Ezh1	10.6462	-1.41096	0.464261	-3.03916	0.00237242	0.0111039	DOWN	SiO2_vs_PBS
423	F730016J06Rik	8.79531	1.47202	0.438044	3.36045	0.000778168	0.00439118	UP	SiO2_vs_PBS
424	Faap100	10.0046	-1.4391	0.453203	-3.17539	0.00149634	0.00762454	DOWN	SiO2_vs_PBS
425	Fam107b	13.1904	-1.2095	0.409386	-2.95443	0.00313252	0.0139528	DOWN	SiO2_vs_PBS
426	Fam120a	22.2454	1.15573	0.330327	3.49875	0.000467447	0.00283957	UP	SiO2_vs_PBS
427	Fam162a	48.0912	1.00497	0.271319	3.70403	0.000212199	0.00145866	UP	SiO2_vs_PBS
428	Fam174c	15.574	1.14951	0.334295	3.43862	0.00058469	0.00343844	UP	SiO2_vs_PBS
429	Fam207a	15.2206	-1.24905	0.39468	-3.16471	0.00155239	0.00786908	DOWN	SiO2_vs_PBS
430	Fam217b	3.58817	1.73951	0.682342	2.54932	0.0107932	0.0381433	UP	SiO2_vs_PBS
431	Fam221b	110.656	1.08768	0.205019	5.30528	1.12e-07	1.88e-06	UP	SiO2_vs_PBS
432	Fam222b	5.46917	-1.78883	0.664248	-2.69301	0.00708094	0.0271774	DOWN	SiO2_vs_PBS
433	Fam234a	11.1315	-1.79568	0.419106	-4.28455	1.83e-05	0.000176048	DOWN	SiO2_vs_PBS
434	Fam234b	4.09512	-2.10483	0.712566	-2.95387	0.00313814	0.0139714	DOWN	SiO2_vs_PBS
435	Fam3a	11.3011	-1.49869	0.409704	-3.65797	0.000254219	0.0016985	DOWN	SiO2_vs_PBS
436	Fam53c	11.179	-1.30122	0.492664	-2.64119	0.00826162	0.0307779	DOWN	SiO2_vs_PBS
437	Fam83f	8.74116	-1.52402	0.543609	-2.80352	0.00505477	0.0205216	DOWN	SiO2_vs_PBS
438	Fam83g	22.9947	-1.90899	0.419102	-4.55495	5.24e-06	5.77e-05	DOWN	SiO2_vs_PBS
439	Fam8a1	10.8776	1.27821	0.411497	3.10625	0.00189476	0.00925403	UP	SiO2_vs_PBS
440	Farp2	5.26062	-1.7903	0.672912	-2.66053	0.00780169	0.0294463	DOWN	SiO2_vs_PBS
441	Farsa	10.8523	-1.35672	0.425756	-3.18663	0.00143942	0.00739234	DOWN	SiO2_vs_PBS
442	Fau	56.8433	1.35315	0.238926	5.66344	1.48e-08	3.01e-07	UP	SiO2_vs_PBS
443	Fbln1	15.9457	-1.18768	0.430318	-2.75999	0.00578023	0.0229704	DOWN	SiO2_vs_PBS
444	Fbxl2	10.9326	-1.21689	0.428428	-2.84036	0.00450625	0.0187546	DOWN	SiO2_vs_PBS
445	Fbxl20	5.52135	-1.66886	0.59377	-2.81062	0.00494466	0.0201271	DOWN	SiO2_vs_PBS
446	Fbxl6	12.71	-1.2577	0.428199	-2.93717	0.00331218	0.0146065	DOWN	SiO2_vs_PBS
447	Fbxo10	5.87908	-2.12692	0.695714	-3.05718	0.00223433	0.0105536	DOWN	SiO2_vs_PBS
448	Fbxo11	7.24716	1.18595	0.47306	2.50698	0.0121768	0.0421335	UP	SiO2_vs_PBS
449	Fbxo21	10.0801	-1.26892	0.490736	-2.58575	0.00971686	0.0350885	DOWN	SiO2_vs_PBS
450	Fbxo31	28.7963	-1.39269	0.331257	-4.20426	2.62e-05	0.000239832	DOWN	SiO2_vs_PBS
451	Fbxo46	4.72009	-1.85196	0.740256	-2.50179	0.0123568	0.0425754	DOWN	SiO2_vs_PBS
452	Fbxw11	12.6627	-1.34419	0.433194	-3.10298	0.00191584	0.00933179	DOWN	SiO2_vs_PBS
453	Fbxw5	20.1661	-2.02727	0.372976	-5.43541	5.47e-08	9.69e-07	DOWN	SiO2_vs_PBS
454	Fbxw8	14.8969	-1.67916	0.52948	-3.17134	0.00151738	0.00771564	DOWN	SiO2_vs_PBS
455	Fcf1	126.67	1.25554	0.208311	6.02726	1.67e-09	4.16e-08	UP	SiO2_vs_PBS
456	Fcho1	8.07203	-1.78234	0.527487	-3.37892	0.00072771	0.00413994	DOWN	SiO2_vs_PBS
457	Fcsk	8.57334	-2.09876	0.806592	-2.60201	0.00926804	0.0338178	DOWN	SiO2_vs_PBS
458	Fig4	17.3065	-1.05758	0.35724	-2.96042	0.0030722	0.0137342	DOWN	SiO2_vs_PBS
459	Figla	751.2	1.04496	0.199372	5.24126	1.59e-07	2.57e-06	UP	SiO2_vs_PBS
460	Fiz1	10.923	-1.59173	0.428898	-3.7112	0.000206279	0.0014331	DOWN	SiO2_vs_PBS
461	Fkbp15	8.01799	-1.30639	0.49762	-2.62527	0.00865797	0.0319495	DOWN	SiO2_vs_PBS
462	Fkbp4	82.1933	-1.46111	0.259763	-5.62478	1.86e-08	3.7e-07	DOWN	SiO2_vs_PBS
463	Fkbp8	29.5251	-1.11613	0.262205	-4.25671	2.07e-05	0.000196173	DOWN	SiO2_vs_PBS
464	Fkbp9	34.7573	-1.33668	0.355702	-3.75786	0.000171376	0.00121834	DOWN	SiO2_vs_PBS
465	Flad1	14.6474	-1.17171	0.352607	-3.32297	0.000890631	0.00494862	DOWN	SiO2_vs_PBS
466	Flcn	8.49132	-1.9266	0.541503	-3.55788	0.000373864	0.00234849	DOWN	SiO2_vs_PBS
467	Flot2	23.1709	-1.7548	0.339832	-5.16375	2.42e-07	3.71e-06	DOWN	SiO2_vs_PBS
468	Fmc1	15.2795	1.31	0.356717	3.67238	0.000240298	0.0016199	UP	SiO2_vs_PBS
469	Fmnl3	19.9008	-1.22813	0.394084	-3.11641	0.00183068	0.00898595	DOWN	SiO2_vs_PBS
470	Fnip1	6.76047	1.34559	0.475928	2.8273	0.0046942	0.0193391	UP	SiO2_vs_PBS
471	Frmd8	10.1561	-1.88196	0.515608	-3.64998	0.000262265	0.00174391	DOWN	SiO2_vs_PBS
472	Ftdc2	269.632	1.41131	0.427249	3.30324	0.000955745	0.00522716	UP	SiO2_vs_PBS
473	Ftsj1	11.6707	-1.01058	0.379207	-2.66499	0.00769901	0.0291262	DOWN	SiO2_vs_PBS
474	Fuca1	37.2922	-1.41592	0.271727	-5.21082	1.88e-07	2.98e-06	DOWN	SiO2_vs_PBS
475	Fzr1	74.3028	-1.76553	0.288655	-6.11639	9.57e-10	2.5e-08	DOWN	SiO2_vs_PBS
476	G3bp1	28.0985	-1.12555	0.284592	-3.95496	7.65e-05	0.000603969	DOWN	SiO2_vs_PBS
477	G6pdx	41.2568	-1.5107	0.401685	-3.76091	0.000169297	0.00120707	DOWN	SiO2_vs_PBS
478	Gaa	31.7659	-1.29682	0.348893	-3.71695	0.000201646	0.00140792	DOWN	SiO2_vs_PBS
479	Galk1	79.4835	-1.68147	0.285455	-5.89047	3.85e-09	8.91e-08	DOWN	SiO2_vs_PBS
480	Galnt11	10.0826	-1.09678	0.424614	-2.583	0.00979464	0.0353432	DOWN	SiO2_vs_PBS
481	Gart	7.52508	-2.33876	0.575025	-4.06723	4.76e-05	0.000402005	DOWN	SiO2_vs_PBS
482	Gas6	5.09194	-2.15461	0.790622	-2.72521	0.00642602	0.0250137	DOWN	SiO2_vs_PBS
483	Gcdh	8.1983	-1.68273	0.51171	-3.28844	0.00100746	0.00545501	DOWN	SiO2_vs_PBS
484	Gdap2	13.6919	-1.10452	0.403053	-2.74038	0.00613679	0.024103	DOWN	SiO2_vs_PBS
485	Gdf9	217.749	-1.25886	0.48869	-2.576	0.00999519	0.0359077	DOWN	SiO2_vs_PBS
486	Gdi1	12.8161	-2.76098	0.566314	-4.87535	1.09e-06	1.41e-05	DOWN	SiO2_vs_PBS
487	Gemin4	17.7112	-2.55468	0.810841	-3.15065	0.00162905	0.00818968	DOWN	SiO2_vs_PBS
488	Get4	58.9131	-1.05639	0.22909	-4.61124	4e-06	4.54e-05	DOWN	SiO2_vs_PBS
489	Gfpt1	4.39738	1.77493	0.619536	2.86494	0.00417091	0.0176906	UP	SiO2_vs_PBS
490	Gga2	4.92502	-2.27775	0.737648	-3.08786	0.00201605	0.00970089	DOWN	SiO2_vs_PBS
491	Ggct	28.445	1.40262	0.343731	4.08057	4.49e-05	0.0003836	UP	SiO2_vs_PBS
492	Ghrh	3.81798	2.26064	0.735957	3.07169	0.00212848	0.0101074	UP	SiO2_vs_PBS
493	Gipc1	123.464	-1.6657	0.29777	-5.5939	2.22e-08	4.28e-07	DOWN	SiO2_vs_PBS
494	Glyr1	17.8066	-1.79601	0.448283	-4.00643	6.16e-05	0.000501861	DOWN	SiO2_vs_PBS
495	Gm10029	41.0295	1.28598	0.318415	4.03868	5.38e-05	0.000446978	UP	SiO2_vs_PBS
496	Gm10036	105.643	1.60224	0.226657	7.069	1.56e-12	8.91e-11	UP	SiO2_vs_PBS
497	Gm10043	4.53934	2.02441	0.676371	2.99304	0.00276213	0.0125842	UP	SiO2_vs_PBS
498	Gm10051	25.4889	1.81289	0.30415	5.96053	2.51e-09	6.05e-08	UP	SiO2_vs_PBS
499	Gm10059	82.262	1.78083	0.252717	7.04675	1.83e-12	1.03e-10	UP	SiO2_vs_PBS
500	Gm10073	145.617	1.7742	0.236848	7.49089	6.84e-14	6.36e-12	UP	SiO2_vs_PBS
501	Gm10074	193.827	1.80402	0.197427	9.13765	6.38e-20	6.3e-17	UP	SiO2_vs_PBS
502	Gm10076	160.032	1.59732	0.215211	7.42214	1.15e-13	9.67e-12	UP	SiO2_vs_PBS
503	Gm10086	6.84124	2.64637	0.582021	4.54686	5.45e-06	5.96e-05	UP	SiO2_vs_PBS
504	Gm10095	8.35736	1.4252	0.429078	3.32153	0.000895258	0.00496868	UP	SiO2_vs_PBS
505	Gm10120	146.211	1.35959	0.180639	7.52658	5.21e-14	5.14e-12	UP	SiO2_vs_PBS
506	Gm10132	129.644	1.75067	0.216366	8.09122	5.91e-16	1.2e-13	UP	SiO2_vs_PBS
507	Gm10136	75.5391	1.75503	0.235174	7.46269	8.48e-14	7.39e-12	UP	SiO2_vs_PBS
508	Gm10145	53.0071	1.12755	0.241476	4.66942	3.02e-06	3.54e-05	UP	SiO2_vs_PBS
509	Gm10146	370.052	1.48942	0.199431	7.46838	8.12e-14	7.14e-12	UP	SiO2_vs_PBS
510	Gm10154	131.679	1.61424	0.21151	7.63197	2.31e-14	2.63e-12	UP	SiO2_vs_PBS
511	Gm10155	24.0264	1.52289	0.283735	5.3673	7.99e-08	1.38e-06	UP	SiO2_vs_PBS
512	Gm10157	230.947	1.01142	0.203404	4.97247	6.61e-07	9.22e-06	UP	SiO2_vs_PBS
513	Gm10163	26.7222	1.62835	0.257944	6.31282	2.74e-10	8.09e-09	UP	SiO2_vs_PBS
514	Gm10175	294.158	1.03165	0.121351	8.50139	1.87e-17	6.1e-15	UP	SiO2_vs_PBS
515	Gm10177	123.897	1.38647	0.240939	5.75444	8.69e-09	1.86e-07	UP	SiO2_vs_PBS
516	Gm10184	50.8049	-1.01722	0.28277	-3.59735	0.000321473	0.00207271	DOWN	SiO2_vs_PBS
517	Gm10221	433.182	1.46711	0.186994	7.84574	4.3e-15	6.53e-13	UP	SiO2_vs_PBS
518	Gm10224	7.23149	1.25071	0.445405	2.80803	0.00498452	0.0202617	UP	SiO2_vs_PBS
519	Gm10231	10.974	1.10899	0.372459	2.97748	0.00290627	0.0131064	UP	SiO2_vs_PBS
520	Gm10237	3.7997	1.88384	0.643525	2.92737	0.0034184	0.0150072	UP	SiO2_vs_PBS
521	Gm10240	337.27	1.4856	0.166583	8.91811	4.74e-19	3.56e-16	UP	SiO2_vs_PBS
522	Gm10243	371.151	1.84366	0.246526	7.47859	7.51e-14	6.8e-12	UP	SiO2_vs_PBS
523	Gm10247	5.14759	2.32219	0.62594	3.70993	0.000207317	0.00143826	UP	SiO2_vs_PBS
524	Gm10250	668.192	1.36317	0.159781	8.53152	1.44e-17	5.04e-15	UP	SiO2_vs_PBS
525	Gm10254	42.7507	-1.90269	0.39027	-4.87531	1.09e-06	1.41e-05	DOWN	SiO2_vs_PBS
526	Gm10263	72.5849	1.66993	0.228503	7.30811	2.71e-13	2e-11	UP	SiO2_vs_PBS
527	Gm10268	3.07347	2.10842	0.75901	2.77786	0.00547185	0.0219143	UP	SiO2_vs_PBS
528	Gm10269	136.756	1.50961	0.207046	7.29118	3.07e-13	2.22e-11	UP	SiO2_vs_PBS
529	Gm10275	49.8939	1.66133	0.391721	4.24109	2.22e-05	0.000208918	UP	SiO2_vs_PBS
530	Gm10288	616.864	1.60674	0.195973	8.19879	2.43e-16	5.65e-14	UP	SiO2_vs_PBS
531	Gm10297	148.325	1.09752	0.199091	5.51268	3.53e-08	6.51e-07	UP	SiO2_vs_PBS
532	Gm10320	78.8617	2.23325	0.195927	11.3984	4.26e-30	2.08e-26	UP	SiO2_vs_PBS
533	Gm10335	48.3929	1.51216	0.239485	6.31422	2.72e-10	8.04e-09	UP	SiO2_vs_PBS
534	Gm10343	7.13333	1.69721	0.503058	3.37378	0.000741445	0.00420827	UP	SiO2_vs_PBS
535	Gm10362	16.6018	1.43391	0.323602	4.4311	9.38e-06	9.62e-05	UP	SiO2_vs_PBS
536	Gm10420	60.1121	1.09034	0.210991	5.16769	2.37e-07	3.65e-06	UP	SiO2_vs_PBS
537	Gm10443	223.945	1.9368	0.233719	8.28689	1.16e-16	3.09e-14	UP	SiO2_vs_PBS
538	Gm10608	20.2437	-1.19527	0.304086	-3.93071	8.47e-05	0.000658164	DOWN	SiO2_vs_PBS
539	Gm10689	25.8391	1.97175	0.310704	6.34609	2.21e-10	6.72e-09	UP	SiO2_vs_PBS
540	Gm10705	101.701	1.06314	0.196142	5.42027	5.95e-08	1.05e-06	UP	SiO2_vs_PBS
541	Gm10709	5.70126	1.43958	0.507725	2.83536	0.00457743	0.0189861	UP	SiO2_vs_PBS
542	Gm10736	250.389	1.53382	0.187468	8.18177	2.8e-16	6.35e-14	UP	SiO2_vs_PBS
543	Gm10819	62.5401	-1.1237	0.249421	-4.50521	6.63e-06	7.07e-05	DOWN	SiO2_vs_PBS
544	Gm11196	33.242	1.78077	0.270827	6.57532	4.85e-11	1.78e-09	UP	SiO2_vs_PBS
545	Gm11221	51.3693	1.24753	0.239716	5.20417	1.95e-07	3.07e-06	UP	SiO2_vs_PBS
546	Gm11249	96.0417	1.13232	0.203158	5.57357	2.5e-08	4.75e-07	UP	SiO2_vs_PBS
547	Gm11263	83.6201	1.67892	0.233057	7.2039	5.85e-13	3.86e-11	UP	SiO2_vs_PBS
548	Gm11353	159.111	1.58293	0.20548	7.70356	1.32e-14	1.64e-12	UP	SiO2_vs_PBS
549	Gm1140	28.8649	-1.00148	0.327443	-3.05849	0.00222455	0.0105176	DOWN	SiO2_vs_PBS
550	Gm11401	12.5392	1.19994	0.353453	3.39492	0.000686482	0.00394909	UP	SiO2_vs_PBS
551	Gm11423	5.50513	1.70412	0.535313	3.1834	0.00145556	0.00745953	UP	SiO2_vs_PBS
552	Gm11478	106.126	1.85566	0.228561	8.11888	4.7e-16	9.78e-14	UP	SiO2_vs_PBS
553	Gm11518	261.61	1.33733	0.231632	5.7735	7.76e-09	1.69e-07	UP	SiO2_vs_PBS
554	Gm11539	16.8731	1.15479	0.304138	3.79692	0.000146504	0.00106635	UP	SiO2_vs_PBS
555	Gm11560	15.5966	-1.1256	0.404246	-2.78444	0.00536198	0.0215538	DOWN	SiO2_vs_PBS
556	Gm11575	103.738	1.4853	0.242304	6.1299	8.79e-10	2.32e-08	UP	SiO2_vs_PBS
557	Gm11585	8.55967	1.46611	0.428847	3.41871	0.000629176	0.00366476	UP	SiO2_vs_PBS
558	Gm11598	13.2099	1.00897	0.329975	3.05772	0.00223029	0.0105396	UP	SiO2_vs_PBS
559	Gm11703	71.0835	1.39049	0.185142	7.51037	5.9e-14	5.67e-12	UP	SiO2_vs_PBS
560	Gm11808	525.356	1.28056	0.179967	7.11555	1.11e-12	6.76e-11	UP	SiO2_vs_PBS
561	Gm11815	20.3384	-2.94356	0.479852	-6.13431	8.55e-10	2.27e-08	DOWN	SiO2_vs_PBS
562	Gm11824	28.201	1.87689	0.342817	5.47492	4.38e-08	7.92e-07	UP	SiO2_vs_PBS
563	Gm11826	18.0709	1.49181	0.33346	4.47374	7.69e-06	8.08e-05	UP	SiO2_vs_PBS
564	Gm11837	5.21883	1.64152	0.567723	2.8914	0.00383529	0.0165181	UP	SiO2_vs_PBS
565	Gm11878	17.2512	1.94113	0.364836	5.32056	1.03e-07	1.74e-06	UP	SiO2_vs_PBS
566	Gm11942	169.32	1.53413	0.224767	6.82544	8.77e-12	3.87e-10	UP	SiO2_vs_PBS
567	Gm11945	11.8449	1.17258	0.352275	3.32859	0.000872867	0.00485821	UP	SiO2_vs_PBS
568	Gm11966	153.842	1.42297	0.198819	7.15709	8.24e-13	5.19e-11	UP	SiO2_vs_PBS
569	Gm12013	8.85489	1.77464	0.502887	3.52891	0.000417269	0.00258786	UP	SiO2_vs_PBS
570	Gm12034	14.7998	1.76764	0.357913	4.93873	7.86e-07	1.07e-05	UP	SiO2_vs_PBS
571	Gm12115	61.7785	1.22903	0.208834	5.88517	3.98e-09	9.16e-08	UP	SiO2_vs_PBS
572	Gm12161	10.5782	-2.75019	0.589233	-4.66741	3.05e-06	3.56e-05	DOWN	SiO2_vs_PBS
573	Gm12174	63.171	1.88896	0.281185	6.71786	1.84e-11	7.44e-10	UP	SiO2_vs_PBS
574	Gm12191	214.563	1.86366	0.212105	8.78651	1.54e-18	9.42e-16	UP	SiO2_vs_PBS
575	Gm12254	104.314	1.5793	0.227849	6.93134	4.17e-12	2.09e-10	UP	SiO2_vs_PBS
576	Gm12263	10.3034	-2.29913	0.52415	-4.3864	1.15e-05	0.000115811	DOWN	SiO2_vs_PBS
577	Gm12338	913.302	1.40773	0.229408	6.13634	8.44e-10	2.25e-08	UP	SiO2_vs_PBS
578	Gm12345	6.62537	-2.46542	0.704361	-3.50022	0.000464868	0.00282861	DOWN	SiO2_vs_PBS
579	Gm12411	6.65219	1.47236	0.475988	3.09328	0.00197956	0.00957011	UP	SiO2_vs_PBS
580	Gm12435	47.0601	-1.69682	0.297807	-5.69772	1.21e-08	2.52e-07	DOWN	SiO2_vs_PBS
581	Gm12482	13.3126	1.34891	0.373382	3.61268	0.000303046	0.00196949	UP	SiO2_vs_PBS
582	Gm12502	8.50543	-1.62719	0.467571	-3.48009	0.000501237	0.00301669	DOWN	SiO2_vs_PBS
583	Gm12571	70.6298	1.38331	0.238761	5.7937	6.89e-09	1.51e-07	UP	SiO2_vs_PBS
584	Gm12715	289.198	-1.98542	0.296457	-6.69716	2.13e-11	8.51e-10	DOWN	SiO2_vs_PBS
585	Gm12778	5.402	2.1069	0.571392	3.68731	0.000226639	0.0015363	UP	SiO2_vs_PBS
586	Gm12856	18.1087	-1.32858	0.394168	-3.37059	0.000750074	0.00424738	DOWN	SiO2_vs_PBS
587	Gm12867	9.75179	1.39154	0.513404	2.71042	0.0067199	0.0260166	UP	SiO2_vs_PBS
588	Gm12891	4.80079	1.64444	0.579874	2.83586	0.00457018	0.0189789	UP	SiO2_vs_PBS
589	Gm12932	8.98798	1.13459	0.407403	2.78494	0.00535376	0.0215297	UP	SiO2_vs_PBS
590	Gm12967	2.86843	2.3189	0.811727	2.85675	0.00428008	0.0180561	UP	SiO2_vs_PBS
591	Gm13015	17.8177	1.53334	0.321978	4.76226	1.91e-06	2.35e-05	UP	SiO2_vs_PBS
592	Gm13092	235.864	1.62742	0.26233	6.20371	5.51e-10	1.54e-08	UP	SiO2_vs_PBS
593	Gm13127	102.65	-1.61938	0.205969	-7.86225	3.77e-15	5.96e-13	DOWN	SiO2_vs_PBS
594	Gm13182	11.0913	1.62367	0.384985	4.2175	2.47e-05	0.000228932	UP	SiO2_vs_PBS
595	Gm13192	95.3237	1.43635	0.196708	7.30193	2.84e-13	2.08e-11	UP	SiO2_vs_PBS
596	Gm13216	4.51298	1.43361	0.579389	2.47434	0.0133482	0.0452145	UP	SiO2_vs_PBS
597	Gm13226	36.5471	1.82754	0.285221	6.40746	1.48e-10	4.65e-09	UP	SiO2_vs_PBS
598	Gm13268	23.3965	1.80192	0.320744	5.61793	1.93e-08	3.81e-07	UP	SiO2_vs_PBS
599	Gm13339	51.3497	1.7153	0.282049	6.08156	1.19e-09	3.07e-08	UP	SiO2_vs_PBS
600	Gm13341	16.2695	1.42436	0.332837	4.27946	1.87e-05	0.000179235	UP	SiO2_vs_PBS
601	Gm13342	34.7251	1.02436	0.246985	4.14745	3.36e-05	0.00029746	UP	SiO2_vs_PBS
602	Gm13370	12.3402	1.48236	0.352821	4.20144	2.65e-05	0.000242573	UP	SiO2_vs_PBS
603	Gm13392	5.69266	1.92802	0.608316	3.16944	0.00152732	0.00775408	UP	SiO2_vs_PBS
604	Gm13408	153.681	1.48974	0.192188	7.75146	9.08e-15	1.2e-12	UP	SiO2_vs_PBS
605	Gm13436	328.605	1.28503	0.191257	6.71886	1.83e-11	7.42e-10	UP	SiO2_vs_PBS
606	Gm13487	12.0488	1.20246	0.367607	3.27104	0.00107155	0.00574786	UP	SiO2_vs_PBS
607	Gm13493	388.341	1.04201	0.183402	5.68158	1.33e-08	2.75e-07	UP	SiO2_vs_PBS
608	Gm13532	23.1117	2.15767	0.31039	6.95149	3.61e-12	1.85e-10	UP	SiO2_vs_PBS
609	Gm13594	7.88062	1.45228	0.443849	3.272	0.00106788	0.00573133	UP	SiO2_vs_PBS
610	Gm13597	16.693	-1.03319	0.365901	-2.82368	0.00474762	0.0194607	DOWN	SiO2_vs_PBS
611	Gm13611	321.537	1.79913	0.242352	7.42363	1.14e-13	9.67e-12	UP	SiO2_vs_PBS
612	Gm13642	8.47884	1.13383	0.432769	2.61995	0.00879429	0.032355	UP	SiO2_vs_PBS
613	Gm13680	40.3314	1.53389	0.286776	5.34876	8.86e-08	1.51e-06	UP	SiO2_vs_PBS
614	Gm13736	1027.63	1.19837	0.211118	5.6763	1.38e-08	2.82e-07	UP	SiO2_vs_PBS
615	Gm13771	11.3965	1.69596	0.405934	4.17791	2.94e-05	0.00026437	UP	SiO2_vs_PBS
616	Gm13841	323.217	1.24957	0.15991	7.8142	5.53e-15	8.06e-13	UP	SiO2_vs_PBS
617	Gm13991	3.04966	-2.92758	1.10178	-2.65714	0.00788064	0.0296869	DOWN	SiO2_vs_PBS
618	Gm14004	12.4252	1.69332	0.430531	3.9331	8.39e-05	0.000653192	UP	SiO2_vs_PBS
619	Gm14017	28.2485	1.17883	0.254963	4.62352	3.77e-06	4.3e-05	UP	SiO2_vs_PBS
620	Gm14026	5.6428	-1.80779	0.606714	-2.97964	0.00288587	0.013045	DOWN	SiO2_vs_PBS
621	Gm14036	70.2155	1.45492	0.218993	6.64369	3.06e-11	1.18e-09	UP	SiO2_vs_PBS
622	Gm14044	21.394	1.93712	0.380124	5.09602	3.47e-07	5.14e-06	UP	SiO2_vs_PBS
623	Gm14117	40.1617	-1.3239	0.384159	-3.44622	0.000568487	0.0033634	DOWN	SiO2_vs_PBS
624	Gm14173	23.4673	1.95149	0.30766	6.34301	2.25e-10	6.79e-09	UP	SiO2_vs_PBS
625	Gm14200	10.5921	1.26722	0.372631	3.40073	0.000672062	0.00388674	UP	SiO2_vs_PBS
626	Gm14277	17.7761	1.52122	0.327926	4.63892	3.5e-06	4.03e-05	UP	SiO2_vs_PBS
627	Gm14279	4.93544	1.59015	0.574605	2.76738	0.0056508	0.0225478	UP	SiO2_vs_PBS
628	Gm14287	38.3986	-1.47703	0.330885	-4.46387	8.05e-06	8.39e-05	DOWN	SiO2_vs_PBS
629	Gm14292	45.3205	-1.3866	0.315361	-4.39685	1.1e-05	0.000111179	DOWN	SiO2_vs_PBS
630	Gm14303	804.509	1.73937	0.235178	7.39594	1.4e-13	1.14e-11	UP	SiO2_vs_PBS
631	Gm14414	105.537	1.57844	0.226697	6.96278	3.34e-12	1.75e-10	UP	SiO2_vs_PBS
632	Gm14438	6.43383	1.39985	0.486887	2.8751	0.00403894	0.0172356	UP	SiO2_vs_PBS
633	Gm14539	424.925	1.62275	0.243915	6.65292	2.87e-11	1.11e-09	UP	SiO2_vs_PBS
634	Gm14541	7.11795	1.94663	0.573263	3.3957	0.000684532	0.00394019	UP	SiO2_vs_PBS
635	Gm14549	10.3059	1.03436	0.396321	2.60992	0.00905642	0.033182	UP	SiO2_vs_PBS
636	Gm14567	507.64	2.35691	0.178035	13.2384	5.26e-40	5.14e-36	UP	SiO2_vs_PBS
637	Gm14586	459.111	1.90648	0.220167	8.65924	4.75e-18	2.21e-15	UP	SiO2_vs_PBS
638	Gm14633	7.02357	1.93001	0.520639	3.707	0.000209727	0.00144983	UP	SiO2_vs_PBS
639	Gm14648	91.9814	1.16882	0.168332	6.94355	3.82e-12	1.95e-10	UP	SiO2_vs_PBS
640	Gm14654	15.8863	-1.64876	0.43867	-3.75854	0.00017091	0.00121668	DOWN	SiO2_vs_PBS
641	Gm14681	345.879	1.19808	0.208424	5.74827	9.02e-09	1.92e-07	UP	SiO2_vs_PBS
642	Gm14692	34.5905	-1.01669	0.34364	-2.95858	0.00309058	0.0137975	DOWN	SiO2_vs_PBS
643	Gm14706	16.4796	1.56297	0.344224	4.54056	5.61e-06	6.12e-05	UP	SiO2_vs_PBS
644	Gm14749	7.77888	-1.57666	0.522632	-3.01677	0.00255485	0.011815	DOWN	SiO2_vs_PBS
645	Gm14845	50.0682	1.15343	0.230597	5.00195	5.68e-07	8.01e-06	UP	SiO2_vs_PBS
646	Gm15027	48.3127	1.25476	0.253407	4.95156	7.36e-07	1.01e-05	UP	SiO2_vs_PBS
647	Gm15148	16.5405	1.68416	0.413215	4.07574	4.59e-05	0.000389595	UP	SiO2_vs_PBS
648	Gm15163	31.5658	-1.86112	0.443269	-4.19863	2.69e-05	0.00024514	DOWN	SiO2_vs_PBS
649	Gm15190	46.6909	1.17005	0.21921	5.33755	9.42e-08	1.6e-06	UP	SiO2_vs_PBS
650	Gm15198	5.7452	1.92104	0.550132	3.49197	0.000479475	0.00289858	UP	SiO2_vs_PBS
651	Gm15246	36.0152	-1.76906	0.439216	-4.02778	5.63e-05	0.000465713	DOWN	SiO2_vs_PBS
652	Gm15286	9.44778	1.1287	0.460478	2.45115	0.0142399	0.047619	UP	SiO2_vs_PBS
653	Gm15389	476.415	1.37438	0.37127	3.70183	0.000214046	0.00146723	UP	SiO2_vs_PBS
654	Gm15421	30.4214	2.23223	0.37726	5.91697	3.28e-09	7.72e-08	UP	SiO2_vs_PBS
655	Gm15427	1090.78	1.07886	0.147571	7.31079	2.66e-13	1.98e-11	UP	SiO2_vs_PBS
656	Gm15429	7.13266	-2.76285	0.625638	-4.41606	1.01e-05	0.000102171	DOWN	SiO2_vs_PBS
657	Gm15432	7.21278	1.19451	0.472214	2.5296	0.0114191	0.0399935	UP	SiO2_vs_PBS
658	Gm15452	654.161	1.31468	0.191511	6.86477	6.66e-12	3.16e-10	UP	SiO2_vs_PBS
659	Gm15459	648.132	-1.22282	0.206011	-5.93571	2.93e-09	6.95e-08	DOWN	SiO2_vs_PBS
660	Gm15464	4.27792	1.99615	0.640388	3.1171	0.0018264	0.00897398	UP	SiO2_vs_PBS
661	Gm15476	20.5472	-2.1248	0.585331	-3.63009	0.000283321	0.00185737	DOWN	SiO2_vs_PBS
662	Gm15500	417.054	1.50355	0.233361	6.44302	1.17e-10	3.84e-09	UP	SiO2_vs_PBS
663	Gm15501	90.2859	1.52351	0.214273	7.11012	1.16e-12	6.95e-11	UP	SiO2_vs_PBS
664	Gm15519	4.72246	-4.45134	1.01756	-4.3745	1.22e-05	0.000121066	DOWN	SiO2_vs_PBS
665	Gm15536	168.404	1.80907	0.25893	6.98672	2.81e-12	1.5e-10	UP	SiO2_vs_PBS
666	Gm15610	46.8484	1.28915	0.216608	5.95154	2.66e-09	6.36e-08	UP	SiO2_vs_PBS
667	Gm15616	21.8974	1.12464	0.274663	4.09463	4.23e-05	0.000363411	UP	SiO2_vs_PBS
668	Gm15682	18.1486	1.60181	0.31637	5.0631	4.12e-07	6e-06	UP	SiO2_vs_PBS
669	Gm15694	9.59603	1.87521	0.468078	4.00619	6.17e-05	0.000501861	UP	SiO2_vs_PBS
670	Gm15706	3.62112	1.6436	0.655996	2.5055	0.0122278	0.0422651	UP	SiO2_vs_PBS
671	Gm15745	9.14061	1.62917	0.443995	3.66936	0.000243161	0.00163776	UP	SiO2_vs_PBS
672	Gm15772	1199.14	1.96694	0.21217	9.27056	1.85e-20	3.01e-17	UP	SiO2_vs_PBS
673	Gm15793	16.5411	1.75545	0.370288	4.74077	2.13e-06	2.58e-05	UP	SiO2_vs_PBS
674	Gm15801	20.535	-1.26236	0.438966	-2.87575	0.00403073	0.0172081	DOWN	SiO2_vs_PBS
675	Gm15899	43.7448	-2.45655	0.36383	-6.75193	1.46e-11	6.04e-10	DOWN	SiO2_vs_PBS
676	Gm15946	18.3454	1.45859	0.299488	4.87029	1.11e-06	1.44e-05	UP	SiO2_vs_PBS
677	Gm15972	8.11536	1.32266	0.458443	2.88511	0.00391281	0.0167633	UP	SiO2_vs_PBS
678	Gm16017	3.67196	1.97896	0.788203	2.51073	0.0120483	0.0417925	UP	SiO2_vs_PBS
679	Gm16089	114.154	1.46277	0.228023	6.41501	1.41e-10	4.45e-09	UP	SiO2_vs_PBS
680	Gm16124	4.92742	1.38525	0.567366	2.44155	0.0146244	0.0485558	UP	SiO2_vs_PBS
681	Gm16144	11.8925	-1.99805	0.491149	-4.06811	4.74e-05	0.000400832	DOWN	SiO2_vs_PBS
682	Gm16199	22.6836	1.84134	0.348433	5.28464	1.26e-07	2.06e-06	UP	SiO2_vs_PBS
683	Gm16238	19.2975	1.46443	0.322153	4.54576	5.47e-06	5.98e-05	UP	SiO2_vs_PBS
684	Gm16265	6.39937	1.8364	0.525361	3.4955	0.000473175	0.00287079	UP	SiO2_vs_PBS
685	Gm16288	5.3374	2.03126	0.599295	3.38941	0.000700424	0.0040104	UP	SiO2_vs_PBS
686	Gm16335	9.75129	1.79684	0.410423	4.37801	1.2e-05	0.000119486	UP	SiO2_vs_PBS
687	Gm16378	164.39	1.02875	0.227433	4.52333	6.09e-06	6.55e-05	UP	SiO2_vs_PBS
688	Gm16385	9.27431	-1.61156	0.458235	-3.51689	0.000436642	0.00268246	DOWN	SiO2_vs_PBS
689	Gm16409	14.6628	1.63719	0.353807	4.62735	3.7e-06	4.22e-05	UP	SiO2_vs_PBS
690	Gm16418	209.63	1.3296	0.201805	6.58854	4.44e-11	1.64e-09	UP	SiO2_vs_PBS
691	Gm16477	54.1422	1.33953	0.258065	5.19067	2.1e-07	3.29e-06	UP	SiO2_vs_PBS
692	Gm1673	56.9001	1.20893	0.205172	5.89229	3.81e-09	8.84e-08	UP	SiO2_vs_PBS
693	Gm17066	4.12496	1.59543	0.626045	2.54843	0.0108208	0.0382269	UP	SiO2_vs_PBS
694	Gm17210	2.6856	-2.31064	0.781193	-2.95784	0.00309801	0.0138243	DOWN	SiO2_vs_PBS
695	Gm17241	68.7784	1.81506	0.240124	7.55882	4.07e-14	4.32e-12	UP	SiO2_vs_PBS
696	Gm17494	22.4787	1.09105	0.263773	4.13632	3.53e-05	0.000310851	UP	SiO2_vs_PBS
697	Gm17538	50.7526	1.08398	0.234537	4.62178	3.8e-06	4.33e-05	UP	SiO2_vs_PBS
698	Gm17748	11.5882	1.13345	0.36119	3.13811	0.00170043	0.00849606	UP	SiO2_vs_PBS
699	Gm17786	8.83777	2.15599	0.471392	4.57366	4.79e-06	5.35e-05	UP	SiO2_vs_PBS
700	Gm18584	40.6302	-1.41145	0.30957	-4.55938	5.13e-06	5.66e-05	DOWN	SiO2_vs_PBS
701	Gm18588	21.2614	-2.3246	0.515824	-4.50658	6.59e-06	7.03e-05	DOWN	SiO2_vs_PBS
702	Gm1859	7.02291	-1.89794	0.571232	-3.32254	0.000892015	0.0049535	DOWN	SiO2_vs_PBS
703	Gm18765	4.47096	-3.71779	0.985964	-3.77072	0.00016278	0.00116401	DOWN	SiO2_vs_PBS
704	Gm19366	11.2474	1.81046	0.451698	4.00812	6.12e-05	0.00049903	UP	SiO2_vs_PBS
705	Gm19486	15.0916	1.72385	0.33599	5.13064	2.89e-07	4.37e-06	UP	SiO2_vs_PBS
706	Gm19503	8.90957	1.51544	0.433362	3.49693	0.00047065	0.00285724	UP	SiO2_vs_PBS
707	Gm19587	3.5627	-2.03966	0.821592	-2.48257	0.013044	0.0443794	DOWN	SiO2_vs_PBS
708	Gm19774	35.5098	1.35151	0.251809	5.36718	8e-08	1.38e-06	UP	SiO2_vs_PBS
709	Gm19810	26.3333	1.61063	0.305841	5.26622	1.39e-07	2.26e-06	UP	SiO2_vs_PBS
710	Gm19945	229.609	1.33604	0.192722	6.93245	4.14e-12	2.08e-10	UP	SiO2_vs_PBS
711	Gm2000	1153.26	1.56613	0.216896	7.22064	5.17e-13	3.44e-11	UP	SiO2_vs_PBS
712	Gm20072	5.5377	1.48854	0.577334	2.5783	0.00992871	0.0357346	UP	SiO2_vs_PBS
713	Gm20305	67.5061	1.25213	0.266964	4.69024	2.73e-06	3.23e-05	UP	SiO2_vs_PBS
714	Gm20430	25.1738	1.76771	0.321391	5.50018	3.79e-08	6.95e-07	UP	SiO2_vs_PBS
715	Gm20431	46.3549	-8.46325	1.77893	-4.75749	1.96e-06	2.4e-05	DOWN	SiO2_vs_PBS
716	Gm20568	10.2103	2.25384	0.485531	4.64201	3.45e-06	3.99e-05	UP	SiO2_vs_PBS
717	Gm20570	110.91	1.401	0.186553	7.50992	5.92e-14	5.67e-12	UP	SiO2_vs_PBS
718	Gm20691	2.78254	-3.50872	1.09151	-3.21456	0.00130647	0.00682438	DOWN	SiO2_vs_PBS
719	Gm20900	14.2377	1.87134	0.380499	4.91811	8.74e-07	1.16e-05	UP	SiO2_vs_PBS
720	Gm21178	13.3879	-1.36594	0.392408	-3.48092	0.000499694	0.00301297	DOWN	SiO2_vs_PBS
721	Gm21982	18.8876	-6.2255	1.71556	-3.62884	0.000284692	0.00186511	DOWN	SiO2_vs_PBS
722	Gm2223	18.9218	-1.88989	0.394535	-4.79017	1.67e-06	2.07e-05	DOWN	SiO2_vs_PBS
723	Gm2225	121.77	1.45564	0.232518	6.26033	3.84e-10	1.1e-08	UP	SiO2_vs_PBS
724	Gm2367	9.80115	1.64566	0.460998	3.56977	0.000357289	0.00226036	UP	SiO2_vs_PBS
725	Gm2387	9.78089	1.07228	0.380931	2.81491	0.00487913	0.0198912	UP	SiO2_vs_PBS
726	Gm24095	2.67621	2.32554	0.852257	2.72869	0.00635872	0.0247757	UP	SiO2_vs_PBS
727	Gm2423	100.051	-1.24681	0.265029	-4.70441	2.55e-06	3.04e-05	DOWN	SiO2_vs_PBS
728	Gm24539	3.87203	2.25352	0.773827	2.91217	0.00358923	0.0156237	UP	SiO2_vs_PBS
729	Gm2614	60.1974	1.92773	0.268365	7.18323	6.81e-13	4.38e-11	UP	SiO2_vs_PBS
730	Gm26377	1435.72	2.01908	0.28248	7.14772	8.82e-13	5.48e-11	UP	SiO2_vs_PBS
731	Gm26754	144.516	1.17931	0.333309	3.53819	0.000402873	0.00250659	UP	SiO2_vs_PBS
732	Gm26877	14.5777	1.29176	0.396538	3.2576	0.00112359	0.00599167	UP	SiO2_vs_PBS
733	Gm28043	11.6752	-3.592	0.678367	-5.29507	1.19e-07	1.96e-06	DOWN	SiO2_vs_PBS
734	Gm28167	3.29862	1.75823	0.72119	2.43796	0.0147705	0.0488416	UP	SiO2_vs_PBS
735	Gm2830	18.4675	2.03074	0.351945	5.77005	7.92e-09	1.71e-07	UP	SiO2_vs_PBS
736	Gm28437	3764.04	1.20815	0.219671	5.4998	3.8e-08	6.96e-07	UP	SiO2_vs_PBS
737	Gm28438	214.586	2.24367	0.290801	7.71546	1.21e-14	1.51e-12	UP	SiO2_vs_PBS
738	Gm28439	313.09	1.09722	0.188029	5.83538	5.37e-09	1.21e-07	UP	SiO2_vs_PBS
739	Gm28530	5.39145	1.54408	0.533925	2.89194	0.00382873	0.0164971	UP	SiO2_vs_PBS
740	Gm28661	1334.45	1.61428	0.21846	7.38937	1.48e-13	1.18e-11	UP	SiO2_vs_PBS
741	Gm28901	5.68251	-2.65071	0.768109	-3.45096	0.000558602	0.00330893	DOWN	SiO2_vs_PBS
742	Gm28911	13.921	1.72537	0.37206	4.63736	3.53e-06	4.06e-05	UP	SiO2_vs_PBS
743	Gm29216	4037.22	1.70437	0.256636	6.64118	3.11e-11	1.19e-09	UP	SiO2_vs_PBS
744	Gm29257	10.5869	2.2042	0.42989	5.12736	2.94e-07	4.44e-06	UP	SiO2_vs_PBS
745	Gm2926	15.1001	1.30908	0.417452	3.13587	0.00171343	0.00854355	UP	SiO2_vs_PBS
746	Gm29486	3.68339	1.98096	0.794838	2.49229	0.0126924	0.0434404	UP	SiO2_vs_PBS
747	Gm2962	21.3611	1.51368	0.287975	5.25631	1.47e-07	2.37e-06	UP	SiO2_vs_PBS
748	Gm29759	8.58207	1.64121	0.611656	2.68322	0.00729168	0.0278223	UP	SiO2_vs_PBS
749	Gm2981	25.0937	-2.38199	0.620839	-3.83673	0.000124683	0.000926166	DOWN	SiO2_vs_PBS
750	Gm31332	62.4335	1.14237	0.23504	4.86029	1.17e-06	1.51e-05	UP	SiO2_vs_PBS
751	Gm3143	13.4469	1.04035	0.401508	2.5911	0.00956702	0.034637	UP	SiO2_vs_PBS
752	Gm3150	106.69	1.18037	0.192951	6.11745	9.51e-10	2.49e-08	UP	SiO2_vs_PBS
753	Gm31717	8.50901	1.38516	0.482251	2.87228	0.00407525	0.0173678	UP	SiO2_vs_PBS
754	Gm32256	3.67531	2.21529	0.707417	3.13152	0.00173903	0.00863591	UP	SiO2_vs_PBS
755	Gm32496	9.89789	1.59307	0.480318	3.3167	0.000910865	0.00503242	UP	SiO2_vs_PBS
756	Gm3320	61.1178	-1.65855	0.387275	-4.28261	1.85e-05	0.000176891	DOWN	SiO2_vs_PBS
757	Gm33302	5.59403	2.09184	0.632747	3.30597	0.000946484	0.00518813	UP	SiO2_vs_PBS
758	Gm33424	44.37	1.55606	0.33137	4.69582	2.66e-06	3.16e-05	UP	SiO2_vs_PBS
759	Gm3362	68.8561	1.70113	0.243467	6.98711	2.81e-12	1.5e-10	UP	SiO2_vs_PBS
760	Gm33666	3.87532	2.70141	0.729069	3.70529	0.000211152	0.00145654	UP	SiO2_vs_PBS
761	Gm3379	48.5143	1.3824	0.237904	5.81074	6.22e-09	1.39e-07	UP	SiO2_vs_PBS
762	Gm3436	9.9378	-2.8918	0.641524	-4.5077	6.55e-06	7.01e-05	DOWN	SiO2_vs_PBS
763	Gm3470	98.6713	-2.67307	0.29257	-9.13652	6.45e-20	6.3e-17	DOWN	SiO2_vs_PBS
764	Gm35106	12.9452	1.58035	0.371421	4.25486	2.09e-05	0.000197607	UP	SiO2_vs_PBS
765	Gm3511	6.16044	1.78137	0.517245	3.44396	0.000573255	0.00338332	UP	SiO2_vs_PBS
766	Gm35208	9.50021	1.34205	0.419253	3.20106	0.00136924	0.0070991	UP	SiO2_vs_PBS
767	Gm35857	92.4356	1.65362	0.226833	7.29003	3.1e-13	2.23e-11	UP	SiO2_vs_PBS
768	Gm3650	33.191	1.33861	0.377634	3.54473	0.000393023	0.00245778	UP	SiO2_vs_PBS
769	Gm36608	20.9448	1.91723	0.362145	5.29409	1.2e-07	1.96e-06	UP	SiO2_vs_PBS
770	Gm36976	15.8764	-2.06486	0.461426	-4.47496	7.64e-06	8.04e-05	DOWN	SiO2_vs_PBS
771	Gm3699	12.2197	1.72641	0.409187	4.21913	2.45e-05	0.000227716	UP	SiO2_vs_PBS
772	Gm37070	12.8414	1.69854	0.36787	4.61722	3.89e-06	4.41e-05	UP	SiO2_vs_PBS
773	Gm37108	13.43	2.20545	0.513564	4.2944	1.75e-05	0.000169245	UP	SiO2_vs_PBS
774	Gm37116	17.2386	2.04737	0.375995	5.44521	5.17e-08	9.24e-07	UP	SiO2_vs_PBS
775	Gm3744	18.4224	1.08798	0.320923	3.39015	0.000698554	0.00400204	UP	SiO2_vs_PBS
776	Gm37784	17.7797	-3.29963	0.498151	-6.62377	3.5e-11	1.33e-09	DOWN	SiO2_vs_PBS
777	Gm3788	1213.68	1.4625	0.187662	7.79326	6.53e-15	8.98e-13	UP	SiO2_vs_PBS
778	Gm38064	4.42716	2.17266	0.681858	3.18638	0.00144064	0.00739408	UP	SiO2_vs_PBS
779	Gm38273	3.27716	3.02209	0.878938	3.43834	0.000585293	0.00343992	UP	SiO2_vs_PBS
780	Gm3924	15.3949	1.32027	0.400469	3.29682	0.000977864	0.00532133	UP	SiO2_vs_PBS
781	Gm4045	53.8991	1.40557	0.257247	5.46388	4.66e-08	8.36e-07	UP	SiO2_vs_PBS
782	Gm40538	3.67312	2.35601	0.806152	2.92254	0.00347186	0.0152077	UP	SiO2_vs_PBS
783	Gm4130	21.6235	-2.2055	0.397802	-5.5442	2.95e-08	5.57e-07	DOWN	SiO2_vs_PBS
784	Gm4149	419.052	1.77827	0.203834	8.7241	2.68e-18	1.31e-15	UP	SiO2_vs_PBS
785	Gm4202	224.213	-1.54739	0.302682	-5.11225	3.18e-07	4.78e-06	DOWN	SiO2_vs_PBS
786	Gm42845	28.5428	1.96931	0.288851	6.81774	9.25e-12	4.06e-10	UP	SiO2_vs_PBS
787	Gm43002	4.77445	2.9555	0.908785	3.25215	0.00114537	0.00609126	UP	SiO2_vs_PBS
788	Gm43028	40.5722	1.34867	0.206692	6.52502	6.8e-11	2.4e-09	UP	SiO2_vs_PBS
789	Gm43124	3.86065	1.61195	0.650531	2.4779	0.013216	0.0448554	UP	SiO2_vs_PBS
790	Gm4332	740.951	1.88904	0.221377	8.53315	1.42e-17	5.04e-15	UP	SiO2_vs_PBS
791	Gm43348	29.0609	1.56689	0.354836	4.41581	1.01e-05	0.000102179	UP	SiO2_vs_PBS
792	Gm4342	19.1998	1.58211	0.301199	5.25272	1.5e-07	2.42e-06	UP	SiO2_vs_PBS
793	Gm43622	72.3743	-1.07899	0.27087	-3.98342	6.79e-05	0.000544343	DOWN	SiO2_vs_PBS
794	Gm43655	5.18391	1.32086	0.517754	2.55114	0.0107372	0.0380004	UP	SiO2_vs_PBS
795	Gm43712	60.2544	2.25044	0.325592	6.91185	4.78e-12	2.34e-10	UP	SiO2_vs_PBS
796	Gm4374	17.7195	1.47148	0.332103	4.43079	9.39e-06	9.62e-05	UP	SiO2_vs_PBS
797	Gm44087	31.7158	-1.79515	0.602555	-2.97922	0.00288982	0.0130563	DOWN	SiO2_vs_PBS
798	Gm44096	3.24992	3.52098	1.05341	3.34247	0.000830371	0.00465618	UP	SiO2_vs_PBS
799	Gm44264	6.91738	2.17165	0.558587	3.88775	0.000101179	0.000766135	UP	SiO2_vs_PBS
800	Gm44503	3.55465	-3.32203	1.04454	-3.18038	0.00147084	0.00751583	DOWN	SiO2_vs_PBS
801	Gm4468	6.05651	1.40395	0.518372	2.70839	0.00676103	0.0261655	UP	SiO2_vs_PBS
802	Gm4478	9.11292	1.75382	0.434187	4.03932	5.36e-05	0.000446574	UP	SiO2_vs_PBS
803	Gm44787	3.12694	5.41136	1.4045	3.85288	0.000116737	0.000871113	UP	SiO2_vs_PBS
804	Gm44911	4.58777	-2.18734	0.689394	-3.17285	0.00150951	0.00767964	DOWN	SiO2_vs_PBS
805	Gm45380	5.61491	1.28595	0.527377	2.43839	0.0147528	0.0488328	UP	SiO2_vs_PBS
806	Gm4540	48.7381	1.67435	0.241795	6.92468	4.37e-12	2.16e-10	UP	SiO2_vs_PBS
807	Gm45660	210.609	1.98874	0.519465	3.82845	0.000128955	0.000952822	UP	SiO2_vs_PBS
808	Gm45715	4.01816	1.75632	0.649953	2.70222	0.00688774	0.0265612	UP	SiO2_vs_PBS
809	Gm45733	13.4692	1.31715	0.497488	2.64761	0.0081063	0.030293	UP	SiO2_vs_PBS
810	Gm45855	10.8024	-1.36538	0.434635	-3.14145	0.00168116	0.008417	DOWN	SiO2_vs_PBS
811	Gm45941	12.5698	1.52037	0.483168	3.14666	0.00165145	0.00828525	UP	SiO2_vs_PBS
812	Gm4613	298.987	1.86176	0.21002	8.86468	7.67e-19	5e-16	UP	SiO2_vs_PBS
813	Gm46209	12.5027	1.55652	0.386579	4.02639	5.66e-05	0.000466767	UP	SiO2_vs_PBS
814	Gm4632	102.258	1.39675	0.29715	4.70049	2.6e-06	3.1e-05	UP	SiO2_vs_PBS
815	Gm46522	6.98884	1.49822	0.47552	3.15069	0.00162884	0.00818968	UP	SiO2_vs_PBS
816	Gm46542	14.4675	1.71046	0.34929	4.89696	9.73e-07	1.28e-05	UP	SiO2_vs_PBS
817	Gm46546	16.9355	2.23364	0.386394	5.78073	7.44e-09	1.62e-07	UP	SiO2_vs_PBS
818	Gm46611	17.3718	1.73453	0.356092	4.87101	1.11e-06	1.44e-05	UP	SiO2_vs_PBS
819	Gm47021	33.3431	-1.70948	0.334783	-5.10622	3.29e-07	4.92e-06	DOWN	SiO2_vs_PBS
820	Gm4705	25.3967	1.83399	0.2935	6.24869	4.14e-10	1.17e-08	UP	SiO2_vs_PBS
821	Gm4708	202.112	1.35767	0.166749	8.14199	3.89e-16	8.44e-14	UP	SiO2_vs_PBS
822	Gm47169	3.08307	2.16046	0.816201	2.64697	0.00812172	0.0303261	UP	SiO2_vs_PBS
823	Gm47186	4.66772	1.65386	0.671371	2.4634	0.0137626	0.0463563	UP	SiO2_vs_PBS
824	Gm4735	313.315	-1.90438	0.459017	-4.14881	3.34e-05	0.00029624	DOWN	SiO2_vs_PBS
825	Gm4742	8.28276	1.78813	0.570945	3.13188	0.00173692	0.00862981	UP	SiO2_vs_PBS
826	Gm47448	60.7043	1.97198	0.387194	5.09301	3.52e-07	5.19e-06	UP	SiO2_vs_PBS
827	Gm4779	66.9131	-1.82989	0.3271	-5.59428	2.22e-08	4.28e-07	DOWN	SiO2_vs_PBS
828	Gm4786	17.7934	1.87513	0.377775	4.96363	6.92e-07	9.57e-06	UP	SiO2_vs_PBS
829	Gm47877	21.4484	1.45981	0.342921	4.25699	2.07e-05	0.000196115	UP	SiO2_vs_PBS
830	Gm47882	5.18186	-2.70349	0.765497	-3.53168	0.000412929	0.0025642	DOWN	SiO2_vs_PBS
831	Gm48048	8.31352	-1.9243	0.509419	-3.77744	0.00015845	0.00113637	DOWN	SiO2_vs_PBS
832	Gm48067	97.0028	1.3005	0.31125	4.17831	2.94e-05	0.000264319	UP	SiO2_vs_PBS
833	Gm48168	183.928	1.26882	0.344061	3.68779	0.000226212	0.00153447	UP	SiO2_vs_PBS
834	Gm48185	33.6946	1.23343	0.320813	3.8447	0.0001207	0.000899314	UP	SiO2_vs_PBS
835	Gm48218	26.5436	1.56086	0.410443	3.80285	0.000143038	0.00104346	UP	SiO2_vs_PBS
836	Gm4828	35.744	1.00643	0.230018	4.37544	1.21e-05	0.000120672	UP	SiO2_vs_PBS
837	Gm48321	3.87264	2.5551	0.848832	3.01013	0.00261133	0.0120375	UP	SiO2_vs_PBS
838	Gm4833	37.946	1.40076	0.284498	4.92361	8.5e-07	1.14e-05	UP	SiO2_vs_PBS
839	Gm48510	101.662	1.49006	0.230596	6.46176	1.03e-10	3.4e-09	UP	SiO2_vs_PBS
840	Gm48557	5.8196	2.20982	0.584867	3.77834	0.00015788	0.00113312	UP	SiO2_vs_PBS
841	Gm48584	40.1873	1.60443	0.246149	6.51813	7.12e-11	2.48e-09	UP	SiO2_vs_PBS
842	Gm48597	3.3913	3.59485	1.16571	3.08382	0.0020436	0.0098093	UP	SiO2_vs_PBS
843	Gm4864	7.26859	-2.23112	0.604867	-3.68861	0.000225484	0.00153166	DOWN	SiO2_vs_PBS
844	Gm48677	8.52551	1.05256	0.40129	2.62293	0.00871769	0.0321216	UP	SiO2_vs_PBS
845	Gm48690	14.0453	1.65142	0.352937	4.67909	2.88e-06	3.4e-05	UP	SiO2_vs_PBS
846	Gm49016	10.3944	2.47011	0.564234	4.37781	1.2e-05	0.000119486	UP	SiO2_vs_PBS
847	Gm49018	10.263	2.30917	0.56637	4.07715	4.56e-05	0.000387639	UP	SiO2_vs_PBS
848	Gm49037	25.9607	-2.82185	0.408878	-6.90143	5.15e-12	2.49e-10	DOWN	SiO2_vs_PBS
849	Gm49138	7.26259	2.7652	0.629136	4.39523	1.11e-05	0.000111891	UP	SiO2_vs_PBS
850	Gm49144	3.82817	2.94025	0.788873	3.72715	0.000193657	0.00136	UP	SiO2_vs_PBS
851	Gm49322	3.27096	1.99972	0.74637	2.67926	0.00737855	0.0280989	UP	SiO2_vs_PBS
852	Gm49513	2.71817	-3.14077	1.06436	-2.95084	0.00316911	0.0140745	DOWN	SiO2_vs_PBS
853	Gm49594	193.644	1.10913	0.180887	6.13164	8.7e-10	2.3e-08	UP	SiO2_vs_PBS
854	Gm4963	31.5932	1.27543	0.298671	4.27034	1.95e-05	0.000186362	UP	SiO2_vs_PBS
855	Gm49733	4.32973	3.51858	1.06246	3.31174	0.000927164	0.00510515	UP	SiO2_vs_PBS
856	Gm49749	3.23264	4.19656	1.61021	2.60622	0.00915476	0.0335046	UP	SiO2_vs_PBS
857	Gm49778	2.37438	2.86855	1.08064	2.65448	0.00794303	0.0298299	UP	SiO2_vs_PBS
858	Gm49785	3.1473	3.31883	1.0068	3.29642	0.00097926	0.00532595	UP	SiO2_vs_PBS
859	Gm49867	9.58883	-2.98336	0.64205	-4.64661	3.37e-06	3.91e-05	DOWN	SiO2_vs_PBS
860	Gm49914	8.58328	-2.31121	0.582172	-3.96998	7.19e-05	0.00057007	DOWN	SiO2_vs_PBS
861	Gm4997	7.27146	2.03808	0.492255	4.14028	3.47e-05	0.000306078	UP	SiO2_vs_PBS
862	Gm50286	6.5611	1.52509	0.501685	3.03992	0.00236638	0.0110916	UP	SiO2_vs_PBS
863	Gm50302	4.23679	5.28937	1.26776	4.17223	3.02e-05	0.000270309	UP	SiO2_vs_PBS
864	Gm50439	4.54672	2.09315	0.6538	3.20152	0.00136706	0.0070916	UP	SiO2_vs_PBS
865	Gm5093	4.96413	1.4567	0.548952	2.65361	0.00796365	0.0298782	UP	SiO2_vs_PBS
866	Gm5171	5.76634	-1.90679	0.625578	-3.04805	0.00230331	0.010848	DOWN	SiO2_vs_PBS
867	Gm5218	4.25848	1.55855	0.605542	2.57381	0.0100587	0.036096	UP	SiO2_vs_PBS
868	Gm5239	19.6323	1.5281	0.288004	5.30584	1.12e-07	1.88e-06	UP	SiO2_vs_PBS
869	Gm53055	27.7558	1.01349	0.245206	4.13321	3.58e-05	0.000314504	UP	SiO2_vs_PBS
870	Gm5401	9.36033	1.32303	0.541381	2.44381	0.014533	0.0483181	UP	SiO2_vs_PBS
871	Gm5422	4.66607	-2.64999	0.876338	-3.02393	0.00249511	0.0115617	DOWN	SiO2_vs_PBS
872	Gm5451	16.7004	1.29796	0.310347	4.1823	2.89e-05	0.000260759	UP	SiO2_vs_PBS
873	Gm5457	10.2664	1.55483	0.39433	3.94296	8.05e-05	0.000630744	UP	SiO2_vs_PBS
874	Gm54706	7.885	1.99209	0.507069	3.92864	8.54e-05	0.000662788	UP	SiO2_vs_PBS
875	Gm54730	16.3775	-1.70314	0.682902	-2.49398	0.0126321	0.0432646	DOWN	SiO2_vs_PBS
876	Gm54742	3.9221	3.33445	1.16939	2.85144	0.00435217	0.0182455	UP	SiO2_vs_PBS
877	Gm54751	47.24	1.38741	0.292905	4.73671	2.17e-06	2.63e-05	UP	SiO2_vs_PBS
878	Gm54858	105.518	-1.23132	0.196311	-6.2723	3.56e-10	1.03e-08	DOWN	SiO2_vs_PBS
879	Gm5487	10.2869	-1.59333	0.48787	-3.26589	0.00109121	0.00583732	DOWN	SiO2_vs_PBS
880	Gm54878	153.991	1.33028	0.199855	6.65622	2.81e-11	1.09e-09	UP	SiO2_vs_PBS
881	Gm5499	18.2116	-1.16308	0.45566	-2.55253	0.0106944	0.0378765	DOWN	SiO2_vs_PBS
882	Gm5521	16.831	-1.64467	0.397934	-4.13302	3.58e-05	0.000314504	DOWN	SiO2_vs_PBS
883	Gm5555	33.5148	-1.00302	0.383865	-2.61295	0.00897636	0.0329381	DOWN	SiO2_vs_PBS
884	Gm55562	42.2361	1.93041	0.339182	5.69136	1.26e-08	2.6e-07	UP	SiO2_vs_PBS
885	Gm55563	5.42891	2.83806	0.684226	4.14784	3.36e-05	0.000297228	UP	SiO2_vs_PBS
886	Gm55566	6.51423	2.97842	0.700777	4.25016	2.14e-05	0.000201409	UP	SiO2_vs_PBS
887	Gm5561	14.6311	1.30549	0.329858	3.95775	7.57e-05	0.000597455	UP	SiO2_vs_PBS
888	Gm55632	36.8738	2.38331	0.381422	6.2485	4.14e-10	1.17e-08	UP	SiO2_vs_PBS
889	Gm5578	4.2432	-2.52192	0.885314	-2.84861	0.00439104	0.0183769	DOWN	SiO2_vs_PBS
890	Gm5586	5.71281	1.62886	0.523889	3.10916	0.00187618	0.00918165	UP	SiO2_vs_PBS
891	Gm56058	5.29515	1.75964	0.559792	3.14338	0.00167012	0.00837459	UP	SiO2_vs_PBS
892	Gm56061	45.2076	1.92142	0.41158	4.66839	3.04e-06	3.55e-05	UP	SiO2_vs_PBS
893	Gm5611	29.412	1.12364	0.25965	4.32754	1.51e-05	0.000147876	UP	SiO2_vs_PBS
894	Gm5616	67.2574	1.00757	0.20787	4.84713	1.25e-06	1.6e-05	UP	SiO2_vs_PBS
895	Gm5617	31.2382	1.11607	0.259603	4.29913	1.71e-05	0.000166165	UP	SiO2_vs_PBS
896	Gm5637	14.1549	-2.11851	0.768331	-2.75728	0.00582842	0.0231337	DOWN	SiO2_vs_PBS
897	Gm5644	47.5674	1.40593	0.232977	6.03461	1.59e-09	4.01e-08	UP	SiO2_vs_PBS
898	Gm56451	91.4892	1.37062	0.203162	6.74644	1.52e-11	6.24e-10	UP	SiO2_vs_PBS
899	Gm5648	28.5584	-3.84511	0.673628	-5.70806	1.14e-08	2.39e-07	DOWN	SiO2_vs_PBS
900	Gm5776	125.002	1.5424	0.229476	6.72137	1.8e-11	7.33e-10	UP	SiO2_vs_PBS
901	Gm5781	35.6455	1.52164	0.300362	5.06602	4.06e-07	5.92e-06	UP	SiO2_vs_PBS
902	Gm5805	156.625	1.44142	0.194844	7.3978	1.38e-13	1.14e-11	UP	SiO2_vs_PBS
903	Gm5814	29.7348	-1.99592	0.387326	-5.15307	2.56e-07	3.9e-06	DOWN	SiO2_vs_PBS
904	Gm5823	10.7745	-2.4063	0.49513	-4.85994	1.17e-06	1.52e-05	DOWN	SiO2_vs_PBS
905	Gm5830	9.29396	-1.80016	0.463386	-3.88479	0.00010242	0.000774337	DOWN	SiO2_vs_PBS
906	Gm5844	57.5515	1.07101	0.173071	6.18826	6.08e-10	1.68e-08	UP	SiO2_vs_PBS
907	Gm5855	23.2631	-1.54083	0.497407	-3.09773	0.00195009	0.00945803	DOWN	SiO2_vs_PBS
908	Gm5866	2.97952	-2.69111	0.988057	-2.72363	0.00645679	0.0251175	DOWN	SiO2_vs_PBS
909	Gm5870	9.61758	1.56741	0.411394	3.80999	0.000138975	0.00101686	UP	SiO2_vs_PBS
910	Gm5884	21.532	-2.23609	0.413014	-5.41408	6.16e-08	1.08e-06	DOWN	SiO2_vs_PBS
911	Gm5903	3.61844	-3.503	1.11497	-3.14179	0.0016792	0.00841151	DOWN	SiO2_vs_PBS
912	Gm5905	239.075	1.03504	0.171622	6.03097	1.63e-09	4.08e-08	UP	SiO2_vs_PBS
913	Gm5913	12.512	-3.25048	0.615078	-5.28467	1.26e-07	2.06e-06	DOWN	SiO2_vs_PBS
914	Gm5963	39.8204	2.1941	0.307722	7.13013	1e-12	6.12e-11	UP	SiO2_vs_PBS
915	Gm6030	8.54512	1.8469	0.467515	3.95046	7.8e-05	0.000614443	UP	SiO2_vs_PBS
916	Gm6063	12.2974	1.06258	0.334592	3.17574	0.00149455	0.00761941	UP	SiO2_vs_PBS
917	Gm6083	24.3704	1.58489	0.532795	2.97468	0.00293299	0.0132025	UP	SiO2_vs_PBS
918	Gm6104	61.7535	-1.43997	0.290976	-4.94875	7.47e-07	1.02e-05	DOWN	SiO2_vs_PBS
919	Gm6109	3.14106	2.45798	0.798058	3.07995	0.00207033	0.00989868	UP	SiO2_vs_PBS
920	Gm6116	3.61642	4.40755	1.47391	2.99038	0.00278628	0.0126824	UP	SiO2_vs_PBS
921	Gm6123	11.9272	-1.60708	0.460034	-3.4934	0.000476916	0.00288811	DOWN	SiO2_vs_PBS
922	Gm6136	173.835	1.13613	0.18117	6.27106	3.59e-10	1.03e-08	UP	SiO2_vs_PBS
923	Gm6142	33.3351	1.62596	0.293486	5.54015	3.02e-08	5.68e-07	UP	SiO2_vs_PBS
924	Gm6155	32.7092	1.05238	0.26156	4.02345	5.74e-05	0.000471558	UP	SiO2_vs_PBS
925	Gm6170	13.9241	1.25815	0.342944	3.66867	0.000243818	0.00164023	UP	SiO2_vs_PBS
926	Gm6181	95.7119	1.71669	0.205593	8.34997	6.83e-17	2.02e-14	UP	SiO2_vs_PBS
927	Gm6195	25.4533	1.25438	0.262428	4.77991	1.75e-06	2.17e-05	UP	SiO2_vs_PBS
928	Gm6204	272.611	1.34237	0.180291	7.4456	9.65e-14	8.27e-12	UP	SiO2_vs_PBS
929	Gm6206	15.938	1.13273	0.419053	2.70307	0.00687022	0.0265041	UP	SiO2_vs_PBS
930	Gm6226	2.45997	-3.84119	1.15078	-3.33789	0.000844174	0.00472003	DOWN	SiO2_vs_PBS
931	Gm6252	103.626	1.54732	0.19899	7.77586	7.49e-15	1.02e-12	UP	SiO2_vs_PBS
932	Gm6285	7.713	1.67627	0.456844	3.66923	0.000243283	0.00163776	UP	SiO2_vs_PBS
933	Gm6286	12.4317	1.83708	0.406327	4.52119	6.15e-06	6.61e-05	UP	SiO2_vs_PBS
934	Gm6311	92.8704	1.21953	0.203586	5.99021	2.1e-09	5.08e-08	UP	SiO2_vs_PBS
935	Gm6344	60.8715	1.18999	0.202484	5.87697	4.18e-09	9.6e-08	UP	SiO2_vs_PBS
936	Gm6394	4.05288	1.52101	0.606107	2.50947	0.0120914	0.0419205	UP	SiO2_vs_PBS
937	Gm6402	6.62966	1.27823	0.499899	2.55698	0.0105586	0.0375177	UP	SiO2_vs_PBS
938	Gm6408	7.19781	1.81966	0.550014	3.30839	0.000938355	0.00514936	UP	SiO2_vs_PBS
939	Gm6419	121.146	1.08468	0.22514	4.81781	1.45e-06	1.83e-05	UP	SiO2_vs_PBS
940	Gm6430	37.814	-1.77921	0.295579	-6.01942	1.75e-09	4.34e-08	DOWN	SiO2_vs_PBS
941	Gm6444	97.408	1.10374	0.208114	5.30357	1.14e-07	1.89e-06	UP	SiO2_vs_PBS
942	Gm6450	6.65929	1.73398	0.499213	3.47343	0.00051385	0.00308121	UP	SiO2_vs_PBS
943	Gm6474	13.2413	1.06188	0.336805	3.15279	0.00161715	0.00814786	UP	SiO2_vs_PBS
944	Gm6533	4.77195	1.50494	0.562766	2.67417	0.00749137	0.028473	UP	SiO2_vs_PBS
945	Gm6560	103.363	-2.06265	0.452998	-4.55334	5.28e-06	5.8e-05	DOWN	SiO2_vs_PBS
946	Gm6576	74.5955	1.64834	0.246741	6.68044	2.38e-11	9.46e-10	UP	SiO2_vs_PBS
947	Gm6581	22.1101	1.86049	0.320252	5.80947	6.27e-09	1.4e-07	UP	SiO2_vs_PBS
948	Gm6652	6.12543	-2.22521	0.649769	-3.42462	0.000615666	0.00359464	DOWN	SiO2_vs_PBS
949	Gm6681	9.70859	1.70257	0.419003	4.06338	4.84e-05	0.00040763	UP	SiO2_vs_PBS
950	Gm6733	5.50275	-1.62881	0.663456	-2.45503	0.0140871	0.0472213	DOWN	SiO2_vs_PBS
951	Gm6736	34.5705	-1.16888	0.316658	-3.69131	0.0002231	0.00151864	DOWN	SiO2_vs_PBS
952	Gm6745	25.8106	1.27395	0.27253	4.67453	2.95e-06	3.46e-05	UP	SiO2_vs_PBS
953	Gm6755	10.4552	-1.65512	0.471241	-3.51226	0.000444316	0.00272276	DOWN	SiO2_vs_PBS
954	Gm6788	60.948	1.40039	0.220696	6.34532	2.22e-10	6.73e-09	UP	SiO2_vs_PBS
955	Gm6798	85.0733	1.59536	0.522841	3.05133	0.00227829	0.0107405	UP	SiO2_vs_PBS
956	Gm6807	12.5804	1.04788	0.35008	2.99325	0.00276021	0.0125842	UP	SiO2_vs_PBS
957	Gm6829	60.1177	-1.74866	0.370554	-4.71905	2.37e-06	2.85e-05	DOWN	SiO2_vs_PBS
958	Gm6863	1190.65	1.37919	0.221675	6.22169	4.92e-10	1.38e-08	UP	SiO2_vs_PBS
959	Gm6878	16.8627	2.26077	0.437448	5.16809	2.36e-07	3.65e-06	UP	SiO2_vs_PBS
960	Gm6988	34.8966	1.53734	0.27346	5.62179	1.89e-08	3.74e-07	UP	SiO2_vs_PBS
961	Gm6997	34.5925	1.25792	0.266574	4.71885	2.37e-06	2.85e-05	UP	SiO2_vs_PBS
962	Gm7027	69.256	1.29268	0.215018	6.01198	1.83e-09	4.51e-08	UP	SiO2_vs_PBS
963	Gm7042	8.2875	1.07725	0.41973	2.56653	0.0102721	0.0366598	UP	SiO2_vs_PBS
964	Gm7059	15.3078	1.56625	0.349367	4.48309	7.36e-06	7.78e-05	UP	SiO2_vs_PBS
965	Gm7079	26.5653	1.79663	0.343918	5.224	1.75e-07	2.79e-06	UP	SiO2_vs_PBS
966	Gm7091	9.35553	1.70244	0.550379	3.09321	0.00198006	0.00957011	UP	SiO2_vs_PBS
967	Gm7206	92.5472	1.68767	0.246207	6.85468	7.15e-12	3.34e-10	UP	SiO2_vs_PBS
968	Gm7224	2.97751	-2.93119	1.07418	-2.72876	0.00635725	0.0247757	DOWN	SiO2_vs_PBS
969	Gm7253	6.30605	1.38113	0.559146	2.47007	0.0135088	0.0456116	UP	SiO2_vs_PBS
970	Gm7266	13.6675	1.75045	0.395679	4.42392	9.69e-06	9.9e-05	UP	SiO2_vs_PBS
971	Gm7285	19.6614	1.71546	0.314793	5.44947	5.05e-08	9.04e-07	UP	SiO2_vs_PBS
972	Gm7331	581.391	1.27165	0.186236	6.82814	8.6e-12	3.84e-10	UP	SiO2_vs_PBS
973	Gm7363	20.7696	2.08002	0.424671	4.89796	9.68e-07	1.28e-05	UP	SiO2_vs_PBS
974	Gm7380	10.3436	1.85919	0.439568	4.22958	2.34e-05	0.000218643	UP	SiO2_vs_PBS
975	Gm7384	7.46299	1.71697	0.470588	3.64857	0.000263705	0.0017511	UP	SiO2_vs_PBS
976	Gm7390	6.4262	-2.10173	0.606708	-3.46416	0.000531895	0.00316802	DOWN	SiO2_vs_PBS
977	Gm7392	77.0437	1.49351	0.243141	6.14255	8.12e-10	2.2e-08	UP	SiO2_vs_PBS
978	Gm7413	8.50006	1.45812	0.421649	3.45813	0.000543946	0.00323191	UP	SiO2_vs_PBS
979	Gm7429	4.85192	1.88686	0.578974	3.25898	0.00111813	0.00597154	UP	SiO2_vs_PBS
980	Gm7432	5.78587	-1.47111	0.562948	-2.61322	0.00896935	0.0329247	DOWN	SiO2_vs_PBS
981	Gm7434	6.98948	1.42131	0.491391	2.89242	0.00382284	0.016479	UP	SiO2_vs_PBS
982	Gm7446	14.289	-1.3419	0.376062	-3.5683	0.000359305	0.00227164	DOWN	SiO2_vs_PBS
983	Gm7476	40.972	1.66396	0.282497	5.89018	3.86e-09	8.91e-08	UP	SiO2_vs_PBS
984	Gm7536	459.842	1.8753	0.257826	7.2735	3.5e-13	2.44e-11	UP	SiO2_vs_PBS
985	Gm7589	6.10907	1.26407	0.500282	2.52672	0.0115133	0.0402368	UP	SiO2_vs_PBS
986	Gm7600	29.4649	1.9179	0.316811	6.05377	1.41e-09	3.6e-08	UP	SiO2_vs_PBS
987	Gm7658	57.1998	1.23234	0.231288	5.32818	9.92e-08	1.67e-06	UP	SiO2_vs_PBS
988	Gm7774	56.482	-1.69341	0.352295	-4.80679	1.53e-06	1.93e-05	DOWN	SiO2_vs_PBS
989	Gm7846	278.616	1.82486	0.189663	9.62159	6.48e-22	2.11e-18	UP	SiO2_vs_PBS
990	Gm7857	6.4304	1.34508	0.488952	2.75095	0.00594227	0.0234616	UP	SiO2_vs_PBS
991	Gm7867	7.9229	1.77526	0.469093	3.78446	0.000154045	0.00111213	UP	SiO2_vs_PBS
992	Gm7879	29.1542	1.59909	0.356419	4.48654	7.24e-06	7.69e-05	UP	SiO2_vs_PBS
993	Gm7901	48.7159	-2.02958	0.377621	-5.37465	7.67e-08	1.32e-06	DOWN	SiO2_vs_PBS
994	Gm7926	32.8531	1.76282	0.272137	6.4777	9.31e-11	3.12e-09	UP	SiO2_vs_PBS
995	Gm7935	73.6106	-1.49956	0.331104	-4.52898	5.93e-06	6.41e-05	DOWN	SiO2_vs_PBS
996	Gm7936	14.2601	1.21351	0.327849	3.70141	0.000214404	0.00146865	UP	SiO2_vs_PBS
997	Gm7964	124.186	-1.99793	0.327492	-6.10069	1.06e-09	2.74e-08	DOWN	SiO2_vs_PBS
998	Gm8069	9.6779	1.06468	0.392502	2.71255	0.00667676	0.0259112	UP	SiO2_vs_PBS
999	Gm8121	111.906	1.49479	0.26624	5.61445	1.97e-08	3.88e-07	UP	SiO2_vs_PBS
1000	Gm8129	115.195	2.13913	0.295855	7.23033	4.82e-13	3.22e-11	UP	SiO2_vs_PBS
1001	Gm8146	8.38672	-1.66935	0.527819	-3.16273	0.00156295	0.00791029	DOWN	SiO2_vs_PBS
1002	Gm8172	31.9028	1.6625	0.27077	6.13991	8.26e-10	2.22e-08	UP	SiO2_vs_PBS
1003	Gm8186	312.482	1.67148	0.207778	8.04459	8.65e-16	1.66e-13	UP	SiO2_vs_PBS
1004	Gm8213	3.45782	2.05632	0.717033	2.86782	0.00413315	0.0175609	UP	SiO2_vs_PBS
1005	Gm8226	9.82497	1.12136	0.403658	2.77801	0.00546935	0.0219133	UP	SiO2_vs_PBS
1006	Gm8253	13.4325	1.91109	0.381288	5.01221	5.38e-07	7.62e-06	UP	SiO2_vs_PBS
1007	Gm8292	74.0277	2.21682	0.302387	7.33108	2.28e-13	1.73e-11	UP	SiO2_vs_PBS
1008	Gm8325	62.7127	-1.41609	0.212292	-6.67046	2.55e-11	1e-09	DOWN	SiO2_vs_PBS
1009	Gm8399	88.0617	-1.09124	0.220696	-4.94453	7.63e-07	1.04e-05	DOWN	SiO2_vs_PBS
1010	Gm8451	41.3229	1.73205	0.343153	5.04746	4.48e-07	6.46e-06	UP	SiO2_vs_PBS
1011	Gm8508	15.7496	-1.48572	0.383476	-3.87434	0.000106914	0.000805812	DOWN	SiO2_vs_PBS
1012	Gm8515	4.90009	-2.60048	0.809097	-3.21405	0.00130877	0.00682909	DOWN	SiO2_vs_PBS
1013	Gm8539	22.987	1.46956	0.283625	5.18135	2.2e-07	3.43e-06	UP	SiO2_vs_PBS
1014	Gm8566	86.4556	1.76712	0.206149	8.57205	1.02e-17	3.97e-15	UP	SiO2_vs_PBS
1015	Gm8615	2.39958	-3.61923	1.10153	-3.28564	0.00101751	0.00550332	DOWN	SiO2_vs_PBS
1016	Gm8623	37.1344	1.63997	0.258078	6.35454	2.09e-10	6.43e-09	UP	SiO2_vs_PBS
1017	Gm8692	4.97338	1.70073	0.560371	3.035	0.00240532	0.0112318	UP	SiO2_vs_PBS
1018	Gm8697	12.1124	2.17064	0.438155	4.95404	7.27e-07	9.99e-06	UP	SiO2_vs_PBS
1019	Gm8717	19.2591	-2.16789	0.398228	-5.44386	5.21e-08	9.29e-07	DOWN	SiO2_vs_PBS
1020	Gm8741	134.484	1.00874	0.200643	5.0275	4.97e-07	7.1e-06	UP	SiO2_vs_PBS
1021	Gm8783	22.0307	-1.34833	0.451384	-2.9871	0.0028164	0.0127897	DOWN	SiO2_vs_PBS
1022	Gm8801	27.4923	-1.79913	0.453192	-3.96991	7.19e-05	0.00057007	DOWN	SiO2_vs_PBS
1023	Gm8806	9.33478	-2.4572	0.59345	-4.14053	3.46e-05	0.000306022	DOWN	SiO2_vs_PBS
1024	Gm8942	37.3083	1.60753	0.280847	5.72387	1.04e-08	2.19e-07	UP	SiO2_vs_PBS
1025	Gm8960	11.4087	1.33663	0.379539	3.52172	0.00042875	0.00264062	UP	SiO2_vs_PBS
1026	Gm8971	181.755	1.30986	0.185431	7.06387	1.62e-12	9.2e-11	UP	SiO2_vs_PBS
1027	Gm8983	6.5803	-3.31228	0.84481	-3.92073	8.83e-05	0.000680132	DOWN	SiO2_vs_PBS
1028	Gm9057	6.87613	1.34678	0.500433	2.69123	0.00711889	0.0272802	UP	SiO2_vs_PBS
1029	Gm9083	4.31676	1.52478	0.59921	2.54464	0.0109389	0.0385659	UP	SiO2_vs_PBS
1030	Gm9108	13.2672	-1.87999	0.420267	-4.47332	7.7e-06	8.09e-05	DOWN	SiO2_vs_PBS
1031	Gm9174	18.625	1.26155	0.315773	3.9951	6.47e-05	0.000522035	UP	SiO2_vs_PBS
1032	Gm9234	79.6779	1.07442	0.177349	6.05825	1.38e-09	3.53e-08	UP	SiO2_vs_PBS
1033	Gm9294	10.8336	1.73965	0.43241	4.02316	5.74e-05	0.000471742	UP	SiO2_vs_PBS
1034	Gm9347	18.6884	-1.78935	0.365907	-4.89019	1.01e-06	1.32e-05	DOWN	SiO2_vs_PBS
1035	Gm9349	71.2784	1.01055	0.174621	5.7871	7.16e-09	1.57e-07	UP	SiO2_vs_PBS
1036	Gm9354	4.06358	2.12729	0.652492	3.26026	0.0011131	0.00594792	UP	SiO2_vs_PBS
1037	Gm9385	197.462	1.52834	0.220635	6.92701	4.3e-12	2.13e-10	UP	SiO2_vs_PBS
1038	Gm9387	12.4693	-2.28049	0.485018	-4.70187	2.58e-06	3.08e-05	DOWN	SiO2_vs_PBS
1039	Gm9396	22.4423	1.17863	0.296591	3.97392	7.07e-05	0.000561915	UP	SiO2_vs_PBS
1040	Gm9493	226.613	1.46594	0.1794	8.17133	3.05e-16	6.77e-14	UP	SiO2_vs_PBS
1041	Gm9512	14.8728	1.01032	0.314326	3.21426	0.00130783	0.00682784	UP	SiO2_vs_PBS
1042	Gm9514	6.54917	-1.61853	0.592397	-2.73218	0.00629173	0.0245634	DOWN	SiO2_vs_PBS
1043	Gm9616	103.398	1.64708	0.266972	6.16947	6.85e-10	1.87e-08	UP	SiO2_vs_PBS
1044	Gm9701	10.8452	2.3727	0.444695	5.33556	9.53e-08	1.62e-06	UP	SiO2_vs_PBS
1045	Gm9774	122.702	-1.30945	0.24142	-5.42395	5.83e-08	1.03e-06	DOWN	SiO2_vs_PBS
1046	Gm9790	174.029	1.24644	0.207725	6.00046	1.97e-09	4.8e-08	UP	SiO2_vs_PBS
1047	Gm9794	610.193	1.8466	0.213494	8.64945	5.17e-18	2.3e-15	UP	SiO2_vs_PBS
1048	Gm9816	161.729	-1.43862	0.248723	-5.78404	7.29e-09	1.59e-07	DOWN	SiO2_vs_PBS
1049	Gm9824	49.4754	-1.10482	0.280582	-3.93762	8.23e-05	0.000643085	DOWN	SiO2_vs_PBS
1050	Gm9826	5.0604	-2.13201	0.658265	-3.23883	0.00120021	0.00634399	DOWN	SiO2_vs_PBS
1051	Gm9843	655.934	1.35026	0.20746	6.50855	7.59e-11	2.63e-09	UP	SiO2_vs_PBS
1052	Gm9844	522.55	1.54431	0.176673	8.74107	2.31e-18	1.19e-15	UP	SiO2_vs_PBS
1053	Gm9923	8.01457	-1.68826	0.54014	-3.1256	0.00177442	0.00878041	DOWN	SiO2_vs_PBS
1054	Gng5	18.7187	1.1889	0.290787	4.08858	4.34e-05	0.000371566	UP	SiO2_vs_PBS
1055	Gng5.ps	22.8304	1.30723	0.27937	4.67921	2.88e-06	3.4e-05	UP	SiO2_vs_PBS
1056	Gnl1	28.2858	-1.2846	0.318563	-4.03247	5.52e-05	0.000457671	DOWN	SiO2_vs_PBS
1057	Gnl2	38.6141	-1.04042	0.207927	-5.00379	5.62e-07	7.95e-06	DOWN	SiO2_vs_PBS
1058	Gnpat	23.265	-1.0067	0.310706	-3.24003	0.00119518	0.0063242	DOWN	SiO2_vs_PBS
1059	Gnptg	22.3156	-1.05486	0.346892	-3.04088	0.00235889	0.0110617	DOWN	SiO2_vs_PBS
1060	Golga2	6.1658	-1.46131	0.602086	-2.42708	0.0152211	0.0499932	DOWN	SiO2_vs_PBS
1061	Golga5	17.7702	-1.1893	0.325512	-3.65361	0.000258575	0.00172172	DOWN	SiO2_vs_PBS
1062	Gon7	11.0361	1.36711	0.438481	3.11783	0.00182187	0.00895623	UP	SiO2_vs_PBS
1063	Gorasp2	38.4889	-1.1671	0.221325	-5.27326	1.34e-07	2.18e-06	DOWN	SiO2_vs_PBS
1064	Got2.ps1	2.62808	-3.38622	1.33476	-2.53695	0.0111824	0.0392796	DOWN	SiO2_vs_PBS
1065	Gpaa1	13.022	-1.01109	0.371672	-2.72039	0.00652048	0.0253551	DOWN	SiO2_vs_PBS
1066	Gpat2	71.1125	-1.54607	0.311022	-4.97092	6.66e-07	9.26e-06	DOWN	SiO2_vs_PBS
1067	Gpatch1	8.64848	-1.23248	0.474659	-2.59656	0.00941627	0.0342563	DOWN	SiO2_vs_PBS
1068	Gpatch3	18.9634	-1.80496	0.438315	-4.11795	3.82e-05	0.000332493	DOWN	SiO2_vs_PBS
1069	Gpr108	27.4503	-1.48825	0.351302	-4.23638	2.27e-05	0.000213147	DOWN	SiO2_vs_PBS
1070	Gpr137b.ps	12.2199	-1.97155	0.437092	-4.51059	6.46e-06	6.93e-05	DOWN	SiO2_vs_PBS
1071	Gpx3	14.2401	-1.45795	0.500514	-2.9129	0.00358091	0.0155944	DOWN	SiO2_vs_PBS
1072	Grwd1	20.5943	-1.22186	0.325229	-3.75693	0.000172013	0.00122198	DOWN	SiO2_vs_PBS
1073	Gsn	2.86151	-1.93351	0.790707	-2.4453	0.0144733	0.0481652	DOWN	SiO2_vs_PBS
1074	Gtf2a2	30.1211	1.17106	0.24398	4.79982	1.59e-06	1.99e-05	UP	SiO2_vs_PBS
1075	Gtf2h3	12.2243	-1.42478	0.40939	-3.48026	0.000500936	0.00301669	DOWN	SiO2_vs_PBS
1076	Gtf2h5	42.0645	1.2378	0.221643	5.58467	2.34e-08	4.5e-07	UP	SiO2_vs_PBS
1077	Gtf3c6	8.48915	1.29938	0.457627	2.83939	0.00452005	0.0187933	UP	SiO2_vs_PBS
1078	Gtse1	26.053	-1.41797	0.292997	-4.83953	1.3e-06	1.66e-05	DOWN	SiO2_vs_PBS
1079	Gtsf1	474.011	1.14887	0.194304	5.91273	3.36e-09	7.9e-08	UP	SiO2_vs_PBS
1080	H1f8	87.7817	-1.03756	0.426404	-2.43327	0.014963	0.0493946	DOWN	SiO2_vs_PBS
1081	H2.D1	7.75026	-3.2902	0.781793	-4.20854	2.57e-05	0.000236632	DOWN	SiO2_vs_PBS
1082	H2ac13	6.71758	1.83995	0.678537	2.71164	0.00669513	0.0259615	UP	SiO2_vs_PBS
1083	H2ac14	13.6898	2.89205	0.91775	3.15124	0.00162578	0.00818591	UP	SiO2_vs_PBS
1084	H2ac7	19.4718	2.37117	0.760073	3.11966	0.00181059	0.0089242	UP	SiO2_vs_PBS
1085	H2af.ps2	138.119	1.20601	0.324186	3.7201	0.00019914	0.00139498	UP	SiO2_vs_PBS
1086	H4c9	5.48954	1.48057	0.574427	2.57748	0.00995246	0.0357937	UP	SiO2_vs_PBS
1087	Hadhb	4.61637	-1.91676	0.669597	-2.86256	0.0042024	0.0178087	DOWN	SiO2_vs_PBS
1088	Hadhb.ps	130.414	-1.55515	0.229353	-6.78058	1.2e-11	5.08e-10	DOWN	SiO2_vs_PBS
1089	Hao2	5.37568	1.76718	0.555608	3.18063	0.00146956	0.00751554	UP	SiO2_vs_PBS
1090	Haspin	9.87853	-1.53271	0.454384	-3.37315	0.000743127	0.00421537	DOWN	SiO2_vs_PBS
1091	Haus5	19.0037	-1.15811	0.405029	-2.85932	0.00424551	0.0179524	DOWN	SiO2_vs_PBS
1092	Haus8	14.9781	-1.30269	0.431832	-3.01665	0.00255581	0.011815	DOWN	SiO2_vs_PBS
1093	Hbp1	59.7565	-1.10495	0.299688	-3.68699	0.000226923	0.00153716	DOWN	SiO2_vs_PBS
1094	Hbs1l	13.0492	-1.27712	0.408958	-3.12286	0.00179101	0.00884013	DOWN	SiO2_vs_PBS
1095	Hdac1.ps	28.5807	-1.55267	0.313213	-4.95723	7.15e-07	9.84e-06	DOWN	SiO2_vs_PBS
1096	Hdac6	28.048	-1.04734	0.294936	-3.55108	0.000383659	0.00240538	DOWN	SiO2_vs_PBS
1097	Hddc2	10.2724	1.29001	0.409611	3.14936	0.00163627	0.00821754	UP	SiO2_vs_PBS
1098	Hdgfl2	14.6554	-1.67977	0.440971	-3.80926	0.000139385	0.00101909	DOWN	SiO2_vs_PBS
1099	Heca	11.6731	1.92257	0.410736	4.68079	2.86e-06	3.38e-05	UP	SiO2_vs_PBS
1100	Hectd3	28.5307	-1.94563	0.396268	-4.90989	9.11e-07	1.21e-05	DOWN	SiO2_vs_PBS
1101	Hgs	83.7266	-1.53412	0.245809	-6.24111	4.34e-10	1.22e-08	DOWN	SiO2_vs_PBS
1102	Hid1	7.31341	-1.40597	0.562418	-2.49987	0.0124238	0.0427007	DOWN	SiO2_vs_PBS
1103	Higd2a	177.774	1.02605	0.151027	6.79377	1.09e-11	4.68e-10	UP	SiO2_vs_PBS
1104	Hint1	307.761	1.2154	0.214434	5.66794	1.45e-08	2.94e-07	UP	SiO2_vs_PBS
1105	Hint3	10.354	1.09405	0.386015	2.83423	0.00459363	0.0190352	UP	SiO2_vs_PBS
1106	Hip1r	28.6632	-1.2085	0.4169	-2.89879	0.00374608	0.0161982	DOWN	SiO2_vs_PBS
1107	Hnrnpa0	15.7825	2.41226	0.510236	4.72774	2.27e-06	2.74e-05	UP	SiO2_vs_PBS
1108	Hnrnpf	11.2335	1.81915	0.699961	2.59892	0.00935164	0.0340592	UP	SiO2_vs_PBS
1109	Hnrnph2	10.3148	-1.14619	0.457617	-2.5047	0.0122557	0.0423464	DOWN	SiO2_vs_PBS
1110	Hnrnpm	7.40824	-1.26975	0.479358	-2.64885	0.00807654	0.0302267	DOWN	SiO2_vs_PBS
1111	Hpdl	18.7861	-1.28855	0.394208	-3.2687	0.00108044	0.00578816	DOWN	SiO2_vs_PBS
1112	Hps1	3.97145	-2.59254	0.830232	-3.12267	0.00179216	0.00884134	DOWN	SiO2_vs_PBS
1113	Hps6	8.51123	-1.81981	0.554547	-3.28162	0.00103212	0.00557312	DOWN	SiO2_vs_PBS
1114	Hsbp1	125.176	1.02485	0.149488	6.85575	7.09e-12	3.33e-10	UP	SiO2_vs_PBS
1115	Hsd3b7	10.1093	-1.68932	0.54693	-3.08874	0.00201005	0.00968376	DOWN	SiO2_vs_PBS
1116	Hsf2bp	18.5852	-1.21142	0.325573	-3.7209	0.000198516	0.00139203	DOWN	SiO2_vs_PBS
1117	Hsp90aa1	232.804	1.2415	0.175506	7.0738	1.51e-12	8.71e-11	UP	SiO2_vs_PBS
1118	Hspa2	8.93814	-1.08179	0.440188	-2.45756	0.0139883	0.0469383	DOWN	SiO2_vs_PBS
1119	Hspa5	34.0247	-1.64013	0.527231	-3.11084	0.00186554	0.00913415	DOWN	SiO2_vs_PBS
1120	Hspd1.ps3	82.1652	-1.42047	0.26655	-5.32907	9.87e-08	1.67e-06	DOWN	SiO2_vs_PBS
1121	Hspe1.ps3	4.77554	1.49024	0.567168	2.62751	0.00860131	0.0317767	UP	SiO2_vs_PBS
1122	Hspe1.rs1	362.247	1.28534	0.213085	6.03206	1.62e-09	4.07e-08	UP	SiO2_vs_PBS
1123	Hypk	23.0271	1.59835	0.295756	5.40429	6.51e-08	1.13e-06	UP	SiO2_vs_PBS
1124	Id3	112.275	1.03708	0.373291	2.7782	0.0054661	0.0219093	UP	SiO2_vs_PBS
1125	Ier3ip1	20.6843	1.29392	0.295555	4.37793	1.2e-05	0.000119486	UP	SiO2_vs_PBS
1126	Ifit1bl2	11.5755	-1.26901	0.399876	-3.17351	0.00150609	0.00766621	DOWN	SiO2_vs_PBS
1127	Ift43	66.5855	1.03039	0.226843	4.54232	5.56e-06	6.07e-05	UP	SiO2_vs_PBS
1128	Ighmbp2	4.42726	-1.93307	0.759729	-2.54443	0.0109458	0.0385708	DOWN	SiO2_vs_PBS
1129	Il17rc	11.6485	-1.56932	0.543275	-2.88862	0.00386932	0.0166354	DOWN	SiO2_vs_PBS
1130	Ilf3	6.30422	-1.58947	0.56363	-2.82006	0.00480153	0.019624	DOWN	SiO2_vs_PBS
1131	Immp1l	78.8201	1.29343	0.212128	6.09742	1.08e-09	2.79e-08	UP	SiO2_vs_PBS
1132	Immt	12.8334	-1.22196	0.383739	-3.18435	0.0014508	0.00743905	DOWN	SiO2_vs_PBS
1133	Imp4	13.9522	-1.0932	0.339915	-3.21611	0.0012994	0.0067947	DOWN	SiO2_vs_PBS
1134	Insig1	79.1025	-1.34804	0.243638	-5.53297	3.15e-08	5.88e-07	DOWN	SiO2_vs_PBS
1135	Ints11	18.5043	-1.45683	0.340047	-4.28422	1.83e-05	0.000176134	DOWN	SiO2_vs_PBS
1136	Ints14	9.16359	-1.50441	0.450777	-3.33737	0.000845739	0.00472608	DOWN	SiO2_vs_PBS
1137	Ints5	9.19976	-2.145	0.856523	-2.50431	0.012269	0.0423626	DOWN	SiO2_vs_PBS
1138	Ints6	9.34694	1.34112	0.410392	3.26789	0.00108351	0.00579932	UP	SiO2_vs_PBS
1139	Ints9	10.0731	-1.14676	0.431779	-2.65591	0.00790957	0.0297614	DOWN	SiO2_vs_PBS
1140	Ipo13	11.5633	-1.48492	0.462722	-3.20909	0.00133158	0.0069346	DOWN	SiO2_vs_PBS
1141	Ipo4	13.7512	-2.06698	0.456029	-4.53255	5.83e-06	6.31e-05	DOWN	SiO2_vs_PBS
1142	Iqcf5	51.8439	1.89477	0.326398	5.8051	6.43e-09	1.43e-07	UP	SiO2_vs_PBS
1143	Irak1bp1	5.41561	1.67657	0.548599	3.0561	0.00224237	0.0105865	UP	SiO2_vs_PBS
1144	Ist1	9.59802	-1.23733	0.432801	-2.85889	0.00425125	0.0179689	DOWN	SiO2_vs_PBS
1145	Isyna1	3.93307	-3.03934	1.07475	-2.82794	0.00468488	0.019317	DOWN	SiO2_vs_PBS
1146	Itpk1	62.5243	-1.22098	0.380483	-3.20903	0.00133183	0.0069346	DOWN	SiO2_vs_PBS
1147	Itpr1	19.0408	1.18926	0.293448	4.05272	5.06e-05	0.000423023	UP	SiO2_vs_PBS
1148	Josd1.ps	9.33469	-3.82173	0.940112	-4.06519	4.8e-05	0.000404834	DOWN	SiO2_vs_PBS
1149	Jpt2	23.8876	-1.58932	0.32243	-4.9292	8.26e-07	1.11e-05	DOWN	SiO2_vs_PBS
1150	Junb	5.10234	-2.58111	0.771414	-3.34594	0.000820042	0.00460884	DOWN	SiO2_vs_PBS
1151	Jund	13.8691	-2.05398	0.582364	-3.52697	0.000420347	0.00260035	DOWN	SiO2_vs_PBS
1152	Kank4os	10.8783	-1.94106	0.465075	-4.17364	3e-05	0.000268885	DOWN	SiO2_vs_PBS
1153	Kansl2.ps	33.8756	-2.39551	0.343336	-6.97714	3.01e-12	1.6e-10	DOWN	SiO2_vs_PBS
1154	Kash5	13.1213	-1.68531	0.561211	-3.00299	0.00267337	0.0122714	DOWN	SiO2_vs_PBS
1155	Katnb1	10.5359	-1.77865	0.498195	-3.57018	0.000356734	0.00225831	DOWN	SiO2_vs_PBS
1156	Kbtbd4	6.81716	-2.08365	0.677784	-3.07421	0.00211057	0.0100419	DOWN	SiO2_vs_PBS
1157	Kctd10	14.616	-1.07738	0.397385	-2.71118	0.00670449	0.0259673	DOWN	SiO2_vs_PBS
1158	Kctd13	35.9261	-1.58326	0.288012	-5.4972	3.86e-08	7.05e-07	DOWN	SiO2_vs_PBS
1159	Kctd5	16.9905	-1.21969	0.37714	-3.23406	0.00122043	0.00643692	DOWN	SiO2_vs_PBS
1160	Kdm4b	7.4817	-1.64722	0.575209	-2.86368	0.0041875	0.0177533	DOWN	SiO2_vs_PBS
1161	Keap1	7.06687	-1.40732	0.543522	-2.58925	0.00961843	0.0347973	DOWN	SiO2_vs_PBS
1162	Khdc1a	13.3035	1.72021	0.591391	2.90875	0.0036288	0.0157398	UP	SiO2_vs_PBS
1163	Kif18b	11.0065	-2.06048	0.537769	-3.83153	0.000127351	0.000943111	DOWN	SiO2_vs_PBS
1164	Kif20a	11.6023	-1.43415	0.415307	-3.45321	0.000553948	0.00328335	DOWN	SiO2_vs_PBS
1165	Kif22	30.4504	-1.24253	0.292154	-4.253	2.11e-05	0.000199063	DOWN	SiO2_vs_PBS
1166	Klc4	19.8405	-1.52936	0.473386	-3.23069	0.00123493	0.00650284	DOWN	SiO2_vs_PBS
1167	Klhdc3	116.301	-1.27499	0.264771	-4.81543	1.47e-06	1.85e-05	DOWN	SiO2_vs_PBS
1168	Klhdc4	2.97907	-2.1899	0.834203	-2.62515	0.00866118	0.0319495	DOWN	SiO2_vs_PBS
1169	Klhl21	24.2159	-1.95703	0.487497	-4.01445	5.96e-05	0.000487049	DOWN	SiO2_vs_PBS
1170	Klhl22	7.63794	-1.23477	0.478243	-2.5819	0.00982588	0.0354167	DOWN	SiO2_vs_PBS
1171	Krt10	8.66802	1.56631	0.462558	3.3862	0.000708669	0.00405049	UP	SiO2_vs_PBS
1172	Krt79	4.32696	-2.18605	0.82347	-2.65469	0.00793824	0.0298233	DOWN	SiO2_vs_PBS
1173	Kti12	23.0676	-1.24496	0.315381	-3.94749	7.9e-05	0.000621113	DOWN	SiO2_vs_PBS
1174	L3mbtl2	3.56393	-3.97908	1.05937	-3.75607	0.0001726	0.00122526	DOWN	SiO2_vs_PBS
1175	Lamtor4	57.1279	1.07859	0.195534	5.51612	3.47e-08	6.4e-07	UP	SiO2_vs_PBS
1176	Lamtor5	189.661	1.17723	0.198305	5.93647	2.91e-09	6.94e-08	UP	SiO2_vs_PBS
1177	Larp4b	7.67527	1.39294	0.493784	2.82095	0.00478813	0.0195856	UP	SiO2_vs_PBS
1178	Lcmt2	6.56583	-1.36426	0.536053	-2.545	0.0109278	0.038563	DOWN	SiO2_vs_PBS
1179	Letm1	18.4722	-1.13917	0.323774	-3.51841	0.000434144	0.00267216	DOWN	SiO2_vs_PBS
1180	Lgmn	32.8899	-1.67346	0.421938	-3.96613	7.3e-05	0.000578695	DOWN	SiO2_vs_PBS
1181	Limk1	4.48754	-1.85493	0.733603	-2.52852	0.0114546	0.0400889	DOWN	SiO2_vs_PBS
1182	Llph.ps2	192.195	1.064	0.164127	6.48282	9e-11	3.04e-09	UP	SiO2_vs_PBS
1183	Lman2l	8.45865	-1.48398	0.496425	-2.98934	0.00279581	0.0127139	DOWN	SiO2_vs_PBS
1184	Lmbr1l	5.2595	-1.86144	0.619663	-3.00396	0.00266493	0.0122441	DOWN	SiO2_vs_PBS
1185	Lmna	18.0494	-1.18777	0.358149	-3.31642	0.00091178	0.00503463	DOWN	SiO2_vs_PBS
1186	Lmnb2	14.4494	-2.07104	0.532478	-3.88944	0.000100476	0.000761992	DOWN	SiO2_vs_PBS
1187	Lonp1	58.1967	-1.04723	0.302559	-3.46123	0.000537705	0.00320067	DOWN	SiO2_vs_PBS
1188	Lonp2	28.4529	-1.0718	0.256002	-4.1867	2.83e-05	0.000257183	DOWN	SiO2_vs_PBS
1189	Lpcat1	9.12613	-2.30849	0.629508	-3.66713	0.000245287	0.00164777	DOWN	SiO2_vs_PBS
1190	Lpcat3	6.4468	-1.45461	0.521351	-2.79008	0.00526948	0.0212783	DOWN	SiO2_vs_PBS
1191	Lpcat4	8.31848	-2.03645	0.540035	-3.77097	0.000162616	0.00116369	DOWN	SiO2_vs_PBS
1192	Lpin3	8.17139	-1.4741	0.561271	-2.62636	0.00863041	0.0318722	DOWN	SiO2_vs_PBS
1193	Lrch4	7.51989	-4.32274	1.0346	-4.17817	2.94e-05	0.000264319	DOWN	SiO2_vs_PBS
1194	Lrp10	13.2396	-1.90607	0.485605	-3.92515	8.67e-05	0.000671398	DOWN	SiO2_vs_PBS
1195	Lrrc41	26.2345	-2.25946	0.346526	-6.5203	7.02e-11	2.46e-09	DOWN	SiO2_vs_PBS
1196	Lrrc59	103.451	-1.4301	0.280269	-5.10257	3.35e-07	5e-06	DOWN	SiO2_vs_PBS
1197	Lsm3	130.626	1.47275	0.194015	7.59087	3.18e-14	3.49e-12	UP	SiO2_vs_PBS
1198	Lsm5	29.3311	1.5967	0.485127	3.29129	0.000997274	0.00540744	UP	SiO2_vs_PBS
1199	Lsm7	9.52359	1.19799	0.437292	2.73957	0.00615188	0.0241526	UP	SiO2_vs_PBS
1200	Lsm8	6.70146	1.29199	0.470644	2.74514	0.00604847	0.0238232	UP	SiO2_vs_PBS
1201	Luc7l3	11.3624	1.12852	0.375309	3.00691	0.00263922	0.0121489	UP	SiO2_vs_PBS
1202	Ly6a	21.2971	1.1526	0.373588	3.08523	0.00203392	0.00977725	UP	SiO2_vs_PBS
1203	Lyrm2	7.97695	1.65701	0.457003	3.62582	0.000288041	0.00188326	UP	SiO2_vs_PBS
1204	Lzts2	7.24098	-1.69694	0.594454	-2.85462	0.00430877	0.018118	DOWN	SiO2_vs_PBS
1205	M1ap	9.83342	-1.98508	0.455664	-4.35646	1.32e-05	0.000130683	DOWN	SiO2_vs_PBS
1206	M6pr.ps	4.74194	-1.98699	0.701222	-2.83361	0.00460255	0.0190499	DOWN	SiO2_vs_PBS
1207	Mad1l1	34.9166	-1.87604	0.338929	-5.53519	3.11e-08	5.82e-07	DOWN	SiO2_vs_PBS
1208	Mafk	4.33497	-1.79417	0.714518	-2.51102	0.0120383	0.0417726	DOWN	SiO2_vs_PBS
1209	Mageb10.ps	135.611	-1.33545	0.490048	-2.72513	0.00642756	0.0250137	DOWN	SiO2_vs_PBS
1210	Maged2	5.91942	-1.70892	0.533153	-3.20531	0.00134917	0.00701743	DOWN	SiO2_vs_PBS
1211	Magoh	138.808	1.4859	0.215911	6.882	5.9e-12	2.83e-10	UP	SiO2_vs_PBS
1212	Magohb	4.45299	1.63114	0.592311	2.75386	0.00588975	0.0233013	UP	SiO2_vs_PBS
1213	Man1c1	4.79623	-2.75141	0.837948	-3.28351	0.00102524	0.00554208	DOWN	SiO2_vs_PBS
1214	Map1s	21.4815	-1.61625	0.365948	-4.41661	1e-05	0.000102013	DOWN	SiO2_vs_PBS
1215	Map2k2	34.3336	-1.24262	0.272217	-4.56483	5e-06	5.56e-05	DOWN	SiO2_vs_PBS
1216	Map3k9	5.48769	-1.77182	0.634765	-2.7913	0.00524962	0.0212157	DOWN	SiO2_vs_PBS
1217	Mars1	41.8602	-1.69784	0.263882	-6.43406	1.24e-10	3.97e-09	DOWN	SiO2_vs_PBS
1218	Mat2a	13.65	-1.31758	0.426845	-3.0868	0.00202324	0.00973067	DOWN	SiO2_vs_PBS
1219	Mbd2	4.19023	1.66501	0.599073	2.77932	0.00544729	0.02185	UP	SiO2_vs_PBS
1220	Mccc2	15.9288	-1.10695	0.33543	-3.30011	0.000966479	0.00527462	DOWN	SiO2_vs_PBS
1221	Mcee	65.5153	1.38466	0.220057	6.2923	3.13e-10	9.15e-09	UP	SiO2_vs_PBS
1222	Mcm10	4.93951	-1.72653	0.669204	-2.57997	0.00988085	0.0355754	DOWN	SiO2_vs_PBS
1223	Mcm2	21.6303	-1.5022	0.355122	-4.23011	2.34e-05	0.000218332	DOWN	SiO2_vs_PBS
1224	Mcm5	39.3748	-1.46603	0.281857	-5.20132	1.98e-07	3.12e-06	DOWN	SiO2_vs_PBS
1225	Mcm7	14.2584	-1.15496	0.370288	-3.11908	0.00181414	0.00893499	DOWN	SiO2_vs_PBS
1226	Mcoln1	22.3187	-1.97158	0.325112	-6.0643	1.33e-09	3.41e-08	DOWN	SiO2_vs_PBS
1227	Mcts1	10.3183	1.0617	0.371033	2.86147	0.0042168	0.0178542	UP	SiO2_vs_PBS
1228	Mcts2	25.7619	1.17267	0.257108	4.56101	5.09e-06	5.63e-05	UP	SiO2_vs_PBS
1229	Me2	16.9207	-1.10784	0.318793	-3.4751	0.000510672	0.00306592	DOWN	SiO2_vs_PBS
1230	Meak7	42.5475	-1.40854	0.325791	-4.32346	1.54e-05	0.000150341	DOWN	SiO2_vs_PBS
1231	Med16	20.5539	-1.89683	0.414748	-4.57346	4.8e-06	5.35e-05	DOWN	SiO2_vs_PBS
1232	Med18	12.158	-1.41341	0.393265	-3.59404	0.000325593	0.0020965	DOWN	SiO2_vs_PBS
1233	Med21	18.9175	1.43645	0.349042	4.11541	3.86e-05	0.000334977	UP	SiO2_vs_PBS
1234	Med22	21.9842	-1.35045	0.353587	-3.81928	0.000133841	0.000985202	DOWN	SiO2_vs_PBS
1235	Med24	12.7309	-1.44138	0.435231	-3.31175	0.000927134	0.00510515	DOWN	SiO2_vs_PBS
1236	Med25	27.755	-1.75263	0.330808	-5.29802	1.17e-07	1.94e-06	DOWN	SiO2_vs_PBS
1237	Med26	35.7996	-1.75359	0.299834	-5.84855	4.96e-09	1.13e-07	DOWN	SiO2_vs_PBS
1238	Med29	32.383	1.00805	0.23364	4.31456	1.6e-05	0.000156214	UP	SiO2_vs_PBS
1239	Med31	43.2978	1.04393	0.226623	4.60647	4.1e-06	4.64e-05	UP	SiO2_vs_PBS
1240	Megf6	3.56312	-2.58522	0.908424	-2.84583	0.00442957	0.0185064	DOWN	SiO2_vs_PBS
1241	Meiosin	4.94316	-2.72786	0.860508	-3.17006	0.00152407	0.00774565	DOWN	SiO2_vs_PBS
1242	Men1	4.39048	-2.59252	0.995706	-2.6037	0.00922241	0.0336993	DOWN	SiO2_vs_PBS
1243	Mex3c	14.6992	1.61301	0.38291	4.21252	2.53e-05	0.000232938	UP	SiO2_vs_PBS
1244	Mfap4	5.27885	-1.8198	0.588399	-3.09281	0.00198273	0.00957831	DOWN	SiO2_vs_PBS
1245	Mfn2	11.3994	-2.02139	0.532991	-3.79254	0.000149115	0.00108133	DOWN	SiO2_vs_PBS
1246	Mgme1	11.6488	-1.1974	0.406453	-2.94597	0.00321947	0.0142491	DOWN	SiO2_vs_PBS
1247	Micos10	67.1066	1.63102	0.25713	6.3432	2.25e-10	6.79e-09	UP	SiO2_vs_PBS
1248	Micu1	4.49247	-2.34051	0.789877	-2.96314	0.00304521	0.013626	DOWN	SiO2_vs_PBS
1249	Mier2	19.4012	-1.65089	0.342129	-4.82535	1.4e-06	1.77e-05	DOWN	SiO2_vs_PBS
1250	Mif.ps6	46.5808	1.02427	0.363114	2.82079	0.00479055	0.0195873	UP	SiO2_vs_PBS
1251	Mir17hg	6.32117	1.32327	0.502564	2.63303	0.00846272	0.0313715	UP	SiO2_vs_PBS
1252	Mir2861	2.52401	-2.78077	1.08741	-2.55724	0.0105505	0.0375026	DOWN	SiO2_vs_PBS
1253	Mir3091	8.88594	1.25984	0.425552	2.96048	0.00307156	0.0137342	UP	SiO2_vs_PBS
1254	Mir6392	3.61687	-3.02253	0.893364	-3.38331	0.000716176	0.00408383	DOWN	SiO2_vs_PBS
1255	Mir682	1405.17	1.81129	0.202165	8.95947	3.26e-19	2.9e-16	UP	SiO2_vs_PBS
1256	Mir703	31.5592	2.06918	0.412655	5.0143	5.32e-07	7.56e-06	UP	SiO2_vs_PBS
1257	Mir7069	5.88684	-3.08923	0.875683	-3.5278	0.000419035	0.00259635	DOWN	SiO2_vs_PBS
1258	Mknk2	9.56045	-1.16905	0.481583	-2.42751	0.015203	0.0499535	DOWN	SiO2_vs_PBS
1259	Mlf2	84.1176	-1.14626	0.191801	-5.97628	2.28e-09	5.51e-08	DOWN	SiO2_vs_PBS
1260	Mob1b	5.21221	1.48892	0.561926	2.64967	0.00805697	0.0301766	UP	SiO2_vs_PBS
1261	Mob3a	6.33845	-2.31568	0.667527	-3.46905	0.000522309	0.00312617	DOWN	SiO2_vs_PBS
1262	Mob4	13.5071	1.40161	0.368873	3.79969	0.000144875	0.00105529	UP	SiO2_vs_PBS
1263	Mocs3	14.1714	-1.4116	0.47291	-2.98492	0.00283655	0.0128632	DOWN	SiO2_vs_PBS
1264	Mok	10.9642	1.47485	0.419672	3.51429	0.000440932	0.00270372	UP	SiO2_vs_PBS
1265	Morn2	45.2263	1.42925	0.213	6.7101	1.94e-11	7.82e-10	UP	SiO2_vs_PBS
1266	Morn5	27.6332	1.327	0.339537	3.90827	9.3e-05	0.000711049	UP	SiO2_vs_PBS
1267	Mpnd	8.88735	-1.54713	0.5651	-2.73779	0.00618529	0.0242447	DOWN	SiO2_vs_PBS
1268	Mrpl13	11.2965	1.07641	0.359426	2.9948	0.00274626	0.0125411	UP	SiO2_vs_PBS
1269	Mrpl22	82.4798	1.1046	0.209818	5.26457	1.41e-07	2.27e-06	UP	SiO2_vs_PBS
1270	Mrpl23	16.1475	1.25835	0.320744	3.92322	8.74e-05	0.000675732	UP	SiO2_vs_PBS
1271	Mrpl23.ps1	272.439	1.24559	0.221779	5.61637	1.95e-08	3.84e-07	UP	SiO2_vs_PBS
1272	Mrpl27	23.5177	1.08476	0.303677	3.57207	0.000354167	0.00224643	UP	SiO2_vs_PBS
1273	Mrpl30	41.8836	1.0736	0.235297	4.56276	5.05e-06	5.6e-05	UP	SiO2_vs_PBS
1274	Mrpl33	19.2655	1.68622	0.306845	5.49533	3.9e-08	7.11e-07	UP	SiO2_vs_PBS
1275	Mrpl34	141.627	1.13916	0.196416	5.79976	6.64e-09	1.47e-07	UP	SiO2_vs_PBS
1276	Mrpl35	64.0537	1.07887	0.245937	4.38677	1.15e-05	0.000115734	UP	SiO2_vs_PBS
1277	Mrpl41	51.4497	1.06977	0.264884	4.03862	5.38e-05	0.000446978	UP	SiO2_vs_PBS
1278	Mrpl42	49.5861	1.18548	0.228193	5.19507	2.05e-07	3.22e-06	UP	SiO2_vs_PBS
1279	Mrpl47	13.6197	1.07298	0.359835	2.98188	0.00286483	0.0129794	UP	SiO2_vs_PBS
1280	Mrpl51	30.2198	1.18235	0.238726	4.95275	7.32e-07	1e-05	UP	SiO2_vs_PBS
1281	Mrpl52	26.157	1.61809	0.260968	6.20031	5.64e-10	1.56e-08	UP	SiO2_vs_PBS
1282	Mrpl53	22.3125	3.76179	0.550689	6.83106	8.43e-12	3.78e-10	UP	SiO2_vs_PBS
1283	Mrps14	45.3374	1.24799	0.241995	5.15711	2.51e-07	3.83e-06	UP	SiO2_vs_PBS
1284	Mrps17	13.1839	1.56613	0.422576	3.70615	0.000210435	0.00145267	UP	SiO2_vs_PBS
1285	Mrps18c	64.263	1.2794	0.198757	6.43699	1.22e-10	3.93e-09	UP	SiO2_vs_PBS
1286	Mrps21	18.0224	1.6148	0.322172	5.01223	5.38e-07	7.62e-06	UP	SiO2_vs_PBS
1287	Mrps33	103.921	1.57292	0.237117	6.63351	3.28e-11	1.25e-09	UP	SiO2_vs_PBS
1288	Mrps36	17.8761	1.00078	0.336473	2.97434	0.00293621	0.0132109	UP	SiO2_vs_PBS
1289	Mrps36.ps1	226.995	1.02343	0.217875	4.69734	2.64e-06	3.14e-05	UP	SiO2_vs_PBS
1290	Mrps36.ps2	105.697	1.02786	0.244377	4.20604	2.6e-05	0.00023903	UP	SiO2_vs_PBS
1291	Msto1	7.75655	-1.16033	0.47435	-2.44616	0.0144388	0.0480951	DOWN	SiO2_vs_PBS
1292	mt.Co1	3983.8	1.15171	0.191144	6.02535	1.69e-09	4.19e-08	UP	SiO2_vs_PBS
1293	mt.Co2	1429.28	1.59164	0.221976	7.17033	7.48e-13	4.75e-11	UP	SiO2_vs_PBS
1294	mt.Co3	3858.69	1.23399	0.22117	5.57938	2.41e-08	4.62e-07	UP	SiO2_vs_PBS
1295	mt.Nd1	2354.6	1.36394	0.206256	6.61286	3.77e-11	1.42e-09	UP	SiO2_vs_PBS
1296	mt.Nd2	723.791	1.59369	0.233266	6.83209	8.37e-12	3.78e-10	UP	SiO2_vs_PBS
1297	mt.Nd3	210.598	2.16541	0.295566	7.3263	2.37e-13	1.78e-11	UP	SiO2_vs_PBS
1298	mt.Nd4	1230.84	1.65457	0.257055	6.43662	1.22e-10	3.93e-09	UP	SiO2_vs_PBS
1299	mt.Nd6	832.17	1.40189	0.205758	6.81329	9.54e-12	4.15e-10	UP	SiO2_vs_PBS
1300	mt.Rnr1	441.914	2.39706	0.391509	6.12261	9.21e-10	2.42e-08	UP	SiO2_vs_PBS
1301	mt.Rnr2	839.153	2.22309	0.317783	6.99564	2.64e-12	1.42e-10	UP	SiO2_vs_PBS
1302	mt.Ta	26.7057	1.82782	0.362994	5.03541	4.77e-07	6.84e-06	UP	SiO2_vs_PBS
1303	mt.Tc	61.7804	1.95973	0.362345	5.40848	6.36e-08	1.11e-06	UP	SiO2_vs_PBS
1304	mt.Td	5.18815	2.26189	0.630083	3.58982	0.000330901	0.00212089	UP	SiO2_vs_PBS
1305	mt.Te	283.129	2.03116	0.289984	7.00436	2.48e-12	1.35e-10	UP	SiO2_vs_PBS
1306	mt.Tg	15.3468	2.66563	0.477841	5.57848	2.43e-08	4.63e-07	UP	SiO2_vs_PBS
1307	mt.Th	4.97374	2.03899	0.743235	2.74339	0.00608078	0.0239022	UP	SiO2_vs_PBS
1308	mt.Ti	68.1314	2.89354	0.493476	5.86359	4.53e-09	1.03e-07	UP	SiO2_vs_PBS
1309	mt.Tm	21.6259	1.489	0.413852	3.59792	0.000320778	0.00206959	UP	SiO2_vs_PBS
1310	mt.Tn	45.7584	2.01794	0.347687	5.80389	6.48e-09	1.44e-07	UP	SiO2_vs_PBS
1311	mt.Tq	17.8177	2.08207	0.410252	5.07509	3.87e-07	5.66e-06	UP	SiO2_vs_PBS
1312	mt.Ts1	151.279	2.27686	0.39753	5.72752	1.02e-08	2.15e-07	UP	SiO2_vs_PBS
1313	mt.Tw	39.9609	1.88704	0.400448	4.71231	2.45e-06	2.94e-05	UP	SiO2_vs_PBS
1314	mt.Ty	30.3397	1.55511	0.389746	3.99007	6.61e-05	0.000531919	UP	SiO2_vs_PBS
1315	Mta2	2.78935	-2.4337	0.938939	-2.59197	0.00954295	0.0345885	DOWN	SiO2_vs_PBS
1316	Mthfd1	10.6908	-1.24219	0.435488	-2.85241	0.00433891	0.0182055	DOWN	SiO2_vs_PBS
1317	Mthfsl	9.54333	1.129	0.400151	2.82144	0.00478083	0.0195722	UP	SiO2_vs_PBS
1318	Mtln	30.4711	1.29648	0.233829	5.54456	2.95e-08	5.57e-07	UP	SiO2_vs_PBS
1319	Mtmr14	192.645	-1.47642	0.186651	-7.91007	2.57e-15	4.41e-13	DOWN	SiO2_vs_PBS
1320	Mtmr7	12.2476	-1.3432	0.397796	-3.37661	0.000733842	0.00416997	DOWN	SiO2_vs_PBS
1321	Mus81	9.19613	-1.88647	0.482884	-3.90667	9.36e-05	0.000715229	DOWN	SiO2_vs_PBS
1322	Mvp	95.3967	-1.4211	0.309034	-4.59852	4.25e-06	4.79e-05	DOWN	SiO2_vs_PBS
1323	Mxd1	6.59193	-1.77794	0.559047	-3.18031	0.00147116	0.00751583	DOWN	SiO2_vs_PBS
1324	Mybbp1a	7.26985	-2.17513	0.63305	-3.43595	0.00059049	0.00345606	DOWN	SiO2_vs_PBS
1325	Mybl2	48.8632	-1.90718	0.384339	-4.96224	6.97e-07	9.61e-06	DOWN	SiO2_vs_PBS
1326	Myl6	7.14668	1.12986	0.441161	2.5611	0.0104341	0.0371429	UP	SiO2_vs_PBS
1327	Naa38	80.1017	1.25563	0.197675	6.35199	2.13e-10	6.51e-09	UP	SiO2_vs_PBS
1328	Naca	47.5689	1.37505	0.258144	5.32667	1e-07	1.68e-06	UP	SiO2_vs_PBS
1329	Nagpa	3.82451	-2.93346	0.965341	-3.03878	0.00237538	0.0111124	DOWN	SiO2_vs_PBS
1330	Nap1l4	73.4492	-1.55656	0.202392	-7.69081	1.46e-14	1.76e-12	DOWN	SiO2_vs_PBS
1331	Napa	51.4244	-1.03604	0.200965	-5.15529	2.53e-07	3.87e-06	DOWN	SiO2_vs_PBS
1332	Narf	11.5671	-1.98599	0.520144	-3.81816	0.000134449	0.000987461	DOWN	SiO2_vs_PBS
1333	Nars	16.4177	-1.39033	0.332415	-4.18253	2.88e-05	0.000260736	DOWN	SiO2_vs_PBS
1334	Natd1	41.4581	-1.33977	0.350961	-3.81745	0.000134839	0.00098956	DOWN	SiO2_vs_PBS
1335	Nbdy	8.18784	1.23085	0.420414	2.92771	0.00341472	0.0149977	UP	SiO2_vs_PBS
1336	Nbr1	4.73147	-3.33039	0.947154	-3.5162	0.000437764	0.00268767	DOWN	SiO2_vs_PBS
1337	Ncaph2	27.1266	-1.35349	0.297362	-4.55165	5.32e-06	5.84e-05	DOWN	SiO2_vs_PBS
1338	Nck2	11.5835	-1.34542	0.461632	-2.91448	0.00356282	0.0155226	DOWN	SiO2_vs_PBS
1339	Ncln	13.9704	-1.40417	0.396083	-3.54514	0.000392401	0.00245546	DOWN	SiO2_vs_PBS
1340	Ncoa4.ps	39.9072	-2.0856	0.308362	-6.76348	1.35e-11	5.65e-10	DOWN	SiO2_vs_PBS
1341	Ncstn	24.7777	-1.4043	0.295139	-4.75809	1.95e-06	2.4e-05	DOWN	SiO2_vs_PBS
1342	Ndel1	24.0552	-1.04254	0.277385	-3.75844	0.000170978	0.00121668	DOWN	SiO2_vs_PBS
1343	Ndufa1	489.914	1.50209	0.283492	5.29854	1.17e-07	1.94e-06	UP	SiO2_vs_PBS
1344	Ndufa11	63.6394	1.2588	0.274242	4.59009	4.43e-06	4.97e-05	UP	SiO2_vs_PBS
1345	Ndufa12	9.73014	1.08206	0.385664	2.80572	0.00502042	0.0203906	UP	SiO2_vs_PBS
1346	Ndufa12.ps	501.774	1.13082	0.234243	4.82756	1.38e-06	1.76e-05	UP	SiO2_vs_PBS
1347	Ndufa13	123.369	1.26794	0.166832	7.60008	2.96e-14	3.29e-12	UP	SiO2_vs_PBS
1348	Ndufa2	431.791	1.70854	0.219036	7.80027	6.18e-15	8.69e-13	UP	SiO2_vs_PBS
1349	Ndufa3	45.8189	1.64617	0.223384	7.36926	1.72e-13	1.35e-11	UP	SiO2_vs_PBS
1350	Ndufa4	127.095	1.52756	0.200275	7.62735	2.4e-14	2.69e-12	UP	SiO2_vs_PBS
1351	Ndufa5	160.749	1.63823	0.211494	7.74601	9.48e-15	1.24e-12	UP	SiO2_vs_PBS
1352	Ndufa6	85.0391	1.47814	0.204379	7.23233	4.75e-13	3.2e-11	UP	SiO2_vs_PBS
1353	Ndufa7	77.8861	1.42341	0.19916	7.14704	8.87e-13	5.48e-11	UP	SiO2_vs_PBS
1354	Ndufaf2	10.7939	1.43982	0.385922	3.73085	0.000190838	0.00134205	UP	SiO2_vs_PBS
1355	Ndufb10	53.5855	1.39982	0.237295	5.89906	3.66e-09	8.5e-08	UP	SiO2_vs_PBS
1356	Ndufb11	448.135	1.02882	0.157296	6.54069	6.12e-11	2.18e-09	UP	SiO2_vs_PBS
1357	Ndufb2	17.1631	1.03429	0.295503	3.50011	0.000465064	0.00282861	UP	SiO2_vs_PBS
1358	Ndufb3	119.342	1.54871	0.204302	7.58052	3.44e-14	3.74e-12	UP	SiO2_vs_PBS
1359	Ndufb4	10.1917	1.23292	0.376207	3.27723	0.0010483	0.00564173	UP	SiO2_vs_PBS
1360	Ndufb4c	197.554	1.13164	0.145852	7.75881	8.57e-15	1.15e-12	UP	SiO2_vs_PBS
1361	Ndufb6	280.961	1.1305	0.247705	4.56389	5.02e-06	5.58e-05	UP	SiO2_vs_PBS
1362	Ndufb7	65.1453	1.16929	0.189981	6.15477	7.52e-10	2.05e-08	UP	SiO2_vs_PBS
1363	Ndufc1	97.266	1.32582	0.260191	5.09555	3.48e-07	5.15e-06	UP	SiO2_vs_PBS
1364	Ndufc2	215.269	1.1532	0.17629	6.54152	6.09e-11	2.17e-09	UP	SiO2_vs_PBS
1365	Ndufs4	30.955	1.38587	0.305619	4.53462	5.77e-06	6.27e-05	UP	SiO2_vs_PBS
1366	Ndufs5	129.44	1.38329	0.172111	8.03716	9.19e-16	1.73e-13	UP	SiO2_vs_PBS
1367	Ndufs5.ps	472.027	1.53638	0.195701	7.85064	4.14e-15	6.42e-13	UP	SiO2_vs_PBS
1368	Ndufs6	66.8246	1.38778	0.188671	7.35556	1.9e-13	1.47e-11	UP	SiO2_vs_PBS
1369	Ndufs6b	61.0843	1.44402	0.207493	6.95936	3.42e-12	1.77e-10	UP	SiO2_vs_PBS
1370	Ndufv3	22.7185	1.35032	0.278238	4.8531	1.22e-06	1.56e-05	UP	SiO2_vs_PBS
1371	Necab2	28.2177	-1.16776	0.341792	-3.41657	0.000634143	0.00368929	DOWN	SiO2_vs_PBS
1372	Nectin2	5.67164	-1.64932	0.669849	-2.46222	0.013808	0.046477	DOWN	SiO2_vs_PBS
1373	Nedd8	77.5173	1.14304	0.20371	5.61109	2.01e-08	3.94e-07	UP	SiO2_vs_PBS
1374	Nelfa	49.5249	-1.67053	0.261273	-6.39381	1.62e-10	5.05e-09	DOWN	SiO2_vs_PBS
1375	Nelfcd	65.1339	-1.58493	0.273471	-5.79562	6.81e-09	1.5e-07	DOWN	SiO2_vs_PBS
1376	Nfkbib	35.6416	-1.15752	0.240849	-4.806	1.54e-06	1.94e-05	DOWN	SiO2_vs_PBS
1377	Nfyc.ps	35.9951	-2.13145	0.278258	-7.65997	1.86e-14	2.14e-12	DOWN	SiO2_vs_PBS
1378	Nkd1	19.9404	-1.32015	0.324607	-4.06692	4.76e-05	0.000402187	DOWN	SiO2_vs_PBS
1379	Nkiras2	8.47268	-1.66972	0.650232	-2.56789	0.0102321	0.0365304	DOWN	SiO2_vs_PBS
1380	Nlrp4g	9.01546	-1.51973	0.537752	-2.82609	0.00471203	0.0193635	DOWN	SiO2_vs_PBS
1381	Nobox	313.491	-1.7832	0.277708	-6.42113	1.35e-10	4.29e-09	DOWN	SiO2_vs_PBS
1382	Noc4l	56.7768	-1.44103	0.238019	-6.05427	1.41e-09	3.6e-08	DOWN	SiO2_vs_PBS
1383	Nol6	10.9033	-1.93152	0.524639	-3.68162	0.000231755	0.00156663	DOWN	SiO2_vs_PBS
1384	Nomo1	20.6921	-1.0541	0.391035	-2.69567	0.00702463	0.0270144	DOWN	SiO2_vs_PBS
1385	Nop10	60.4283	1.48537	0.237602	6.25152	4.06e-10	1.16e-08	UP	SiO2_vs_PBS
1386	Nop2	39.8404	-1.33527	0.280864	-4.75416	1.99e-06	2.43e-05	DOWN	SiO2_vs_PBS
1387	Nop9	30.172	-1.49034	0.401888	-3.70835	0.000208611	0.00144519	DOWN	SiO2_vs_PBS
1388	Noto	93.8471	-1.35683	0.393992	-3.44381	0.000573585	0.00338332	DOWN	SiO2_vs_PBS
1389	Nploc4	24.8679	-1.31185	0.372082	-3.52571	0.000422347	0.00260777	DOWN	SiO2_vs_PBS
1390	Npm1	163.965	1.1823	0.208748	5.66376	1.48e-08	3.01e-07	UP	SiO2_vs_PBS
1391	Nr1d1	6.8106	-1.27262	0.524076	-2.4283	0.0151696	0.049908	DOWN	SiO2_vs_PBS
1392	Nr1h2	10.749	-1.21638	0.40329	-3.01615	0.00256004	0.0118234	DOWN	SiO2_vs_PBS
1393	Nrbf2	23.7112	-1.32506	0.305096	-4.3431	1.4e-05	0.000138197	DOWN	SiO2_vs_PBS
1394	Nrbp1	60.4795	-1.02166	0.181159	-5.63959	1.7e-08	3.43e-07	DOWN	SiO2_vs_PBS
1395	Nsa2.ps1	81.5037	1.406	0.269422	5.2186	1.8e-07	2.87e-06	UP	SiO2_vs_PBS
1396	Nsfl1c	22.8038	-1.00892	0.395925	-2.54827	0.010826	0.0382315	DOWN	SiO2_vs_PBS
1397	Nsun5	6.99532	-1.35958	0.520635	-2.61139	0.00901744	0.0330515	DOWN	SiO2_vs_PBS
1398	Nt5dc2	20.033	-1.1276	0.32549	-3.46432	0.000531581	0.00316802	DOWN	SiO2_vs_PBS
1399	Nub1	26.5069	-1.15096	0.287893	-3.99787	6.39e-05	0.000518115	DOWN	SiO2_vs_PBS
1400	Nucb1	16.3332	-1.53517	0.397129	-3.86567	0.000110786	0.00083179	DOWN	SiO2_vs_PBS
1401	Nucks1	15.8491	1.129	0.310271	3.63876	0.000273951	0.00180807	UP	SiO2_vs_PBS
1402	Nudt2	21.5454	1.01407	0.311351	3.25699	0.00112601	0.00600046	UP	SiO2_vs_PBS
1403	Nup93	48.1555	-1.38151	0.255569	-5.40561	6.46e-08	1.12e-06	DOWN	SiO2_vs_PBS
1404	Nupr1	7.64717	1.16271	0.437832	2.65561	0.00791647	0.0297759	UP	SiO2_vs_PBS
1405	Oas1c	153.839	-1.06025	0.401033	-2.6438	0.00819808	0.0305761	DOWN	SiO2_vs_PBS
1406	Oas1e	76.8816	-1.12264	0.361845	-3.10254	0.00191867	0.00933179	DOWN	SiO2_vs_PBS
1407	Oaz2.ps	34.3925	-1.61005	0.274192	-5.87199	4.31e-09	9.87e-08	DOWN	SiO2_vs_PBS
1408	Oga	21.109	1.04424	0.294992	3.53987	0.000400323	0.00249703	UP	SiO2_vs_PBS
1409	Ogdh	33.999	-1.17798	0.286224	-4.11558	3.86e-05	0.000334977	DOWN	SiO2_vs_PBS
1410	Ogdhl	15.6053	-2.7211	0.478096	-5.69153	1.26e-08	2.6e-07	DOWN	SiO2_vs_PBS
1411	Ogfr	26.9791	-1.20474	0.329324	-3.65823	0.000253963	0.00169795	DOWN	SiO2_vs_PBS
1412	Ooep	522.646	1.34415	0.287957	4.66786	3.04e-06	3.56e-05	UP	SiO2_vs_PBS
1413	Ormdl3	26.446	-1.56673	0.491034	-3.19067	0.00141944	0.00730126	DOWN	SiO2_vs_PBS
1414	Os9	28.4922	-1.82989	0.432982	-4.22626	2.38e-05	0.000221255	DOWN	SiO2_vs_PBS
1415	Osbpl2	13.9897	-1.49149	0.366094	-4.07408	4.62e-05	0.000391717	DOWN	SiO2_vs_PBS
1416	Osgin1	8.25127	-1.4085	0.469538	-2.99975	0.00270204	0.0123913	DOWN	SiO2_vs_PBS
1417	Ost4	52.8466	1.32571	0.209235	6.33599	2.36e-10	7.07e-09	UP	SiO2_vs_PBS
1418	Otud4	12.6112	1.06329	0.3415	3.11359	0.00184829	0.00906331	UP	SiO2_vs_PBS
1419	Ovol1	13.8108	-1.25146	0.359859	-3.47763	0.000505869	0.00304082	DOWN	SiO2_vs_PBS
1420	Oxld1	3.94497	1.82922	0.722834	2.53063	0.0113859	0.0398913	UP	SiO2_vs_PBS
1421	Pacrg	16.4493	1.31236	0.341168	3.84667	0.000119736	0.00089281	UP	SiO2_vs_PBS
1422	Pacs1	15.4753	-1.36152	0.380351	-3.57964	0.000344062	0.0021923	DOWN	SiO2_vs_PBS
1423	Pacsin2	16.0731	-1.46578	0.403015	-3.63704	0.000275787	0.00181845	DOWN	SiO2_vs_PBS
1424	Padi6	1291.67	-1.68103	0.438963	-3.82956	0.000128374	0.000949246	DOWN	SiO2_vs_PBS
1425	Paf1	14.0371	-1.08954	0.372794	-2.92262	0.003471	0.0152077	DOWN	SiO2_vs_PBS
1426	Pak4	21.596	-1.80325	0.372553	-4.84027	1.3e-06	1.66e-05	DOWN	SiO2_vs_PBS
1427	Pam16	10.4152	1.09266	0.39573	2.76113	0.00576014	0.0229372	UP	SiO2_vs_PBS
1428	Pam16l	68.8444	1.07438	0.269043	3.99335	6.51e-05	0.000525474	UP	SiO2_vs_PBS
1429	Parp1	39.1311	-1.08579	0.293241	-3.70272	0.000213301	0.00146315	DOWN	SiO2_vs_PBS
1430	Pcbp2	13.4816	1.68394	0.403976	4.16842	3.07e-05	0.000273616	UP	SiO2_vs_PBS
1431	Pcbp3	16.6451	-1.15908	0.329563	-3.51703	0.000436404	0.00268246	DOWN	SiO2_vs_PBS
1432	Pced1c.ps	6.09082	-5.6981	1.10061	-5.17722	2.25e-07	3.49e-06	DOWN	SiO2_vs_PBS
1433	Pcid2	16.331	-1.19764	0.338488	-3.53819	0.000402881	0.00250659	DOWN	SiO2_vs_PBS
1434	Pctp	13.4447	-1.22566	0.385068	-3.18297	0.00145774	0.0074668	DOWN	SiO2_vs_PBS
1435	Pcx	23.7737	-2.10475	0.438259	-4.80252	1.57e-06	1.97e-05	DOWN	SiO2_vs_PBS
1436	Pcyox1	8.72477	-1.22638	0.503276	-2.4368	0.0148181	0.0489824	DOWN	SiO2_vs_PBS
1437	Pcyt2	6.96642	-1.31024	0.502139	-2.60933	0.009072	0.0332266	DOWN	SiO2_vs_PBS
1438	Pdcd5.ps	1439.87	1.34305	0.18885	7.11174	1.15e-12	6.91e-11	UP	SiO2_vs_PBS
1439	Pdcl2	9.73429	1.50618	0.434558	3.466	0.000528262	0.00315407	UP	SiO2_vs_PBS
1440	Pdia4	58.2774	-1.82867	0.214973	-8.50649	1.79e-17	6.04e-15	DOWN	SiO2_vs_PBS
1441	Pdpn	13.0537	1.14991	0.414259	2.77582	0.00550635	0.0220344	UP	SiO2_vs_PBS
1442	Pdxdc1	19.1696	-1.33941	0.330325	-4.05481	5.02e-05	0.000419613	DOWN	SiO2_vs_PBS
1443	Pdzk1	40.6833	-1.90735	0.391084	-4.87707	1.08e-06	1.41e-05	DOWN	SiO2_vs_PBS
1444	Pelo	13.9249	1.44093	0.397643	3.62367	0.000290452	0.00189775	UP	SiO2_vs_PBS
1445	Pepd	24.1137	-1.15535	0.31191	-3.70411	0.00021213	0.00145866	DOWN	SiO2_vs_PBS
1446	Pex11b	12.5119	-1.84962	0.512691	-3.60766	0.000308966	0.00200131	DOWN	SiO2_vs_PBS
1447	Pex14	23.5059	-1.62094	0.317153	-5.11091	3.21e-07	4.8e-06	DOWN	SiO2_vs_PBS
1448	Pex19	10.9519	-1.393	0.437189	-3.18626	0.00144127	0.00739408	DOWN	SiO2_vs_PBS
1449	Pfdn1	76.2016	1.01967	0.19251	5.29668	1.18e-07	1.95e-06	UP	SiO2_vs_PBS
1450	Pfdn4	21.2996	1.00625	0.273183	3.68344	0.000230108	0.00155657	UP	SiO2_vs_PBS
1451	Pfdn5	89.2703	1.3332	0.245003	5.44159	5.28e-08	9.4e-07	UP	SiO2_vs_PBS
1452	Pgam1.ps2	16.3065	-2.09112	0.413861	-5.05271	4.36e-07	6.31e-06	DOWN	SiO2_vs_PBS
1453	Pgm1	18.1142	-1.70816	0.546914	-3.12327	0.00178856	0.00884013	DOWN	SiO2_vs_PBS
1454	Pgs1	30.4944	-1.18815	0.351357	-3.38161	0.000720613	0.00410434	DOWN	SiO2_vs_PBS
1455	Phf1	13.6624	-1.16499	0.457981	-2.54375	0.0109671	0.0386181	DOWN	SiO2_vs_PBS
1456	Phgdh	30.6466	-1.39443	0.377058	-3.69818	0.000217153	0.00148228	DOWN	SiO2_vs_PBS
1457	Phgdh.ps1	2.39551	-3.32433	1.09123	-3.04639	0.00231605	0.0108975	DOWN	SiO2_vs_PBS
1458	Phpt1	56.3171	1.01888	0.218546	4.6621	3.13e-06	3.64e-05	UP	SiO2_vs_PBS
1459	Pias4	33.5404	-1.41038	0.272105	-5.18323	2.18e-07	3.4e-06	DOWN	SiO2_vs_PBS
1460	Pigbos1	3.92728	1.58542	0.627195	2.5278	0.011478	0.0401567	UP	SiO2_vs_PBS
1461	Pigf	100.156	1.46254	0.229258	6.37944	1.78e-10	5.53e-09	UP	SiO2_vs_PBS
1462	Pigo	8.3756	-1.92679	0.56736	-3.39606	0.000683646	0.00393741	DOWN	SiO2_vs_PBS
1463	Pigp	17.3856	1.24937	0.344953	3.62186	0.000292493	0.00190981	UP	SiO2_vs_PBS
1464	Pigs	102.104	-1.50624	0.207063	-7.27431	3.48e-13	2.44e-11	DOWN	SiO2_vs_PBS
1465	Pigv	8.09772	-1.69855	0.549587	-3.09059	0.0019976	0.00963581	DOWN	SiO2_vs_PBS
1466	Pik3r2	13.1362	-2.04678	0.474817	-4.31068	1.63e-05	0.000158504	DOWN	SiO2_vs_PBS
1467	Pim2	13.935	-1.66944	0.461333	-3.61873	0.000296055	0.0019292	DOWN	SiO2_vs_PBS
1468	Pim3	22.3699	-2.28658	0.377475	-6.05756	1.38e-09	3.53e-08	DOWN	SiO2_vs_PBS
1469	Pin4	12.2681	1.97742	0.388214	5.09364	3.51e-07	5.19e-06	UP	SiO2_vs_PBS
1470	Pin4.ps	215.951	1.7793	0.214733	8.2861	1.17e-16	3.09e-14	UP	SiO2_vs_PBS
1471	Pink1	18.4307	-1.43491	0.455052	-3.1533	0.00161438	0.00814528	DOWN	SiO2_vs_PBS
1472	Pisd.ps2	3.55981	-2.01859	0.793493	-2.54393	0.0109613	0.0386117	DOWN	SiO2_vs_PBS
1473	Pitpnb	18.0047	-1.25355	0.316483	-3.96088	7.47e-05	0.000590628	DOWN	SiO2_vs_PBS
1474	Pitrm1	30.4936	-1.1068	0.375303	-2.94908	0.00318716	0.0141324	DOWN	SiO2_vs_PBS
1475	Pkm	178.122	-1.44765	0.381779	-3.79185	0.000149527	0.00108352	DOWN	SiO2_vs_PBS
1476	Pkmyt1	11.777	-1.02528	0.387251	-2.6476	0.00810665	0.030293	DOWN	SiO2_vs_PBS
1477	Pla2g15	6.12384	-2.00009	0.731783	-2.73318	0.00627262	0.0245084	DOWN	SiO2_vs_PBS
1478	Pla2g6	18.436	-1.33537	0.382416	-3.49193	0.000479537	0.00289858	DOWN	SiO2_vs_PBS
1479	Plat	18.2083	-2.01728	0.445755	-4.52554	6.02e-06	6.5e-05	DOWN	SiO2_vs_PBS
1480	Plbd2	23.9218	-1.2849	0.287027	-4.47658	7.58e-06	7.99e-05	DOWN	SiO2_vs_PBS
1481	Pld3	30.0511	-2.14008	0.374938	-5.70782	1.14e-08	2.39e-07	DOWN	SiO2_vs_PBS
1482	Pld6	16.4531	-2.34331	0.450165	-5.20546	1.94e-07	3.06e-06	DOWN	SiO2_vs_PBS
1483	Plk1	28.3547	-1.5118	0.409887	-3.68834	0.000225722	0.00153221	DOWN	SiO2_vs_PBS
1484	Pmpca	27.4242	-1.3063	0.27252	-4.7934	1.64e-06	2.04e-05	DOWN	SiO2_vs_PBS
1485	Pnpla3	5.13248	-3.69054	1.02835	-3.58878	0.000332225	0.00212742	DOWN	SiO2_vs_PBS
1486	Podxl2	5.85254	-1.61627	0.566897	-2.85108	0.00435716	0.0182586	DOWN	SiO2_vs_PBS
1487	Pold1	21.3591	-2.11399	0.395061	-5.35104	8.74e-08	1.5e-06	DOWN	SiO2_vs_PBS
1488	Pold2	76.9663	-1.53786	0.29397	-5.23133	1.68e-07	2.69e-06	DOWN	SiO2_vs_PBS
1489	Poldip2	29.614	-1.53853	0.265351	-5.7981	6.71e-09	1.48e-07	DOWN	SiO2_vs_PBS
1490	Poldip3	22.3572	-1.17146	0.330759	-3.54173	0.000397516	0.0024827	DOWN	SiO2_vs_PBS
1491	Polr1h	19.1118	1.32272	0.325674	4.06148	4.88e-05	0.000410101	UP	SiO2_vs_PBS
1492	Polr2f	23.6663	1.32116	0.259148	5.09811	3.43e-07	5.09e-06	UP	SiO2_vs_PBS
1493	Polr2g	142.63	1.14823	0.185162	6.20119	5.6e-10	1.56e-08	UP	SiO2_vs_PBS
1494	Polr2i	32.182	1.11318	0.249674	4.45854	8.25e-06	8.54e-05	UP	SiO2_vs_PBS
1495	Polr2j	351.693	1.02688	0.204458	5.02245	5.1e-07	7.27e-06	UP	SiO2_vs_PBS
1496	Polr2k	19.5899	1.98457	0.324255	6.12041	9.33e-10	2.45e-08	UP	SiO2_vs_PBS
1497	Polr2l	24.2715	1.51349	0.281527	5.376	7.62e-08	1.32e-06	UP	SiO2_vs_PBS
1498	Polr2m	41.851	-1.01006	0.308964	-3.26919	0.00107855	0.00578224	DOWN	SiO2_vs_PBS
1499	Polr3d	20.7629	-1.08934	0.345725	-3.15089	0.00162776	0.00818968	DOWN	SiO2_vs_PBS
1500	Polr3e	12.0138	-1.34322	0.39827	-3.37264	0.000744509	0.00422075	DOWN	SiO2_vs_PBS
1501	Polrmt	8.235	-2.23512	0.560897	-3.98491	6.75e-05	0.000541379	DOWN	SiO2_vs_PBS
1502	Pomgnt2	9.74013	-1.76911	0.467403	-3.78497	0.000153728	0.00111066	DOWN	SiO2_vs_PBS
1503	Pomp	36.1137	1.06443	0.205146	5.18864	2.12e-07	3.32e-06	UP	SiO2_vs_PBS
1504	Pop5	35.4022	1.2216	0.2958	4.12984	3.63e-05	0.000317648	UP	SiO2_vs_PBS
1505	Por	12.8932	-1.90274	0.442368	-4.30126	1.7e-05	0.000164739	DOWN	SiO2_vs_PBS
1506	Pou5f1	92.7501	-1.65837	0.525218	-3.15748	0.0015914	0.00803764	DOWN	SiO2_vs_PBS
1507	Ppih	8.30078	1.10093	0.422907	2.60324	0.00923465	0.0337086	UP	SiO2_vs_PBS
1508	Ppil2	14.677	-1.26949	0.361796	-3.50887	0.000450016	0.00275423	DOWN	SiO2_vs_PBS
1509	Ppme1	4.93672	-1.53542	0.628819	-2.44175	0.0146162	0.0485451	DOWN	SiO2_vs_PBS
1510	Ppp1cb	7.12718	1.48304	0.481482	3.08016	0.0020689	0.00989668	UP	SiO2_vs_PBS
1511	Ppp1r10	16.8394	-2.03027	0.495185	-4.10003	4.13e-05	0.000355835	DOWN	SiO2_vs_PBS
1512	Ppp1r8	8.93576	-1.58246	0.491132	-3.22207	0.0012727	0.00668013	DOWN	SiO2_vs_PBS
1513	Ppp2r5d	35.6577	-1.59808	0.324275	-4.92816	8.3e-07	1.12e-05	DOWN	SiO2_vs_PBS
1514	Ppp3cb	5.98757	1.45526	0.503763	2.88877	0.00386748	0.0166348	UP	SiO2_vs_PBS
1515	Ppp6r1	16.0429	-1.33687	0.455952	-2.93205	0.00336738	0.0148298	DOWN	SiO2_vs_PBS
1516	Prc1	14.5611	-1.64803	0.435556	-3.78373	0.000154495	0.00111455	DOWN	SiO2_vs_PBS
1517	Prep	10.5233	-1.42533	0.434532	-3.28016	0.00103749	0.00559628	DOWN	SiO2_vs_PBS
1518	Prkcsh	14.9783	-1.12971	0.341166	-3.3113	0.000928621	0.00511029	DOWN	SiO2_vs_PBS
1519	Prmt2	4.01952	-1.62918	0.667898	-2.43927	0.0147169	0.0487793	DOWN	SiO2_vs_PBS
1520	Prmt7	47.6974	-1.39073	0.226577	-6.138	8.36e-10	2.24e-08	DOWN	SiO2_vs_PBS
1521	Prpf31	16.4233	-1.00659	0.360028	-2.79587	0.00517597	0.0209527	DOWN	SiO2_vs_PBS
1522	Prpf6	17.4667	-1.25275	0.353853	-3.54032	0.000399648	0.00249441	DOWN	SiO2_vs_PBS
1523	Prr5	18.5633	-2.05476	0.417787	-4.91819	8.73e-07	1.16e-05	DOWN	SiO2_vs_PBS
1524	Prss53	21.4039	-1.65865	0.439511	-3.77385	0.000160744	0.00115114	DOWN	SiO2_vs_PBS
1525	Psap	85.3439	-1.70591	0.380844	-4.4793	7.49e-06	7.9e-05	DOWN	SiO2_vs_PBS
1526	Psen1	38.1513	-1.24056	0.281241	-4.41102	1.03e-05	0.00010436	DOWN	SiO2_vs_PBS
1527	Psen2	11.0989	-1.03804	0.390584	-2.65767	0.00786833	0.0296519	DOWN	SiO2_vs_PBS
1528	Pskh1	19.0691	-1.09367	0.371216	-2.94619	0.00321714	0.0142453	DOWN	SiO2_vs_PBS
1529	Psma2	160.455	1.06269	0.153585	6.91921	4.54e-12	2.23e-10	UP	SiO2_vs_PBS
1530	Psmd2	89.6098	-1.05206	0.217462	-4.8379	1.31e-06	1.67e-05	DOWN	SiO2_vs_PBS
1531	Psmd3	37.1294	-1.40728	0.246833	-5.70134	1.19e-08	2.47e-07	DOWN	SiO2_vs_PBS
1532	Psmd5	17.5937	-1.13513	0.318295	-3.56628	0.000362087	0.00228325	DOWN	SiO2_vs_PBS
1533	Psme4	10.3762	1.0905	0.376499	2.89641	0.00377458	0.016296	UP	SiO2_vs_PBS
1534	Psmg4	110.224	1.03466	0.230497	4.48881	7.16e-06	7.61e-05	UP	SiO2_vs_PBS
1535	Ptcd1	12.9305	-1.9804	0.532882	-3.71639	0.000202089	0.001409	DOWN	SiO2_vs_PBS
1536	Ptdss2	10.5841	-1.33236	0.425864	-3.12861	0.00175638	0.00869994	DOWN	SiO2_vs_PBS
1537	Ptges2	13.944	-1.04026	0.384556	-2.70509	0.00682853	0.0263732	DOWN	SiO2_vs_PBS
1538	Ptges3.ps	134.039	-1.56278	0.197874	-7.89788	2.84e-15	4.7e-13	DOWN	SiO2_vs_PBS
1539	Ptpa	5.32308	-2.75852	0.810891	-3.40184	0.000669331	0.00387523	DOWN	SiO2_vs_PBS
1540	Ptpn18	31.8334	-1.00352	0.271611	-3.69471	0.000220134	0.00150158	DOWN	SiO2_vs_PBS
1541	Ptrh2	17.2973	1.16875	0.293278	3.98511	6.74e-05	0.000541362	UP	SiO2_vs_PBS
1542	Ptrhd1	14.5212	1.01954	0.331185	3.07847	0.00208067	0.0099238	UP	SiO2_vs_PBS
1543	Puf60	105.235	-1.63318	0.258288	-6.32307	2.56e-10	7.61e-09	DOWN	SiO2_vs_PBS
1544	Pwp2	10.6251	-1.98681	0.524229	-3.78997	0.000150665	0.0010907	DOWN	SiO2_vs_PBS
1545	Pwwp3a	12.6832	-1.42803	0.40344	-3.53964	0.000400666	0.00249758	DOWN	SiO2_vs_PBS
1546	Pwwp4b	2.47931	-3.5146	1.13476	-3.09721	0.0019535	0.00946987	DOWN	SiO2_vs_PBS
1547	Pxk	5.00852	-1.5347	0.629499	-2.43797	0.0147698	0.0488416	DOWN	SiO2_vs_PBS
1548	Pycr1	10.6513	-1.41328	0.434613	-3.25181	0.00114673	0.00609426	DOWN	SiO2_vs_PBS
1549	Qrich1	12.5324	-1.12248	0.407341	-2.75563	0.00585791	0.0232036	DOWN	SiO2_vs_PBS
1550	R3hcc1	8.57923	-1.82529	0.584429	-3.1232	0.00178894	0.00884013	DOWN	SiO2_vs_PBS
1551	R3hdm2	10.0795	-1.2713	0.469456	-2.70804	0.00676827	0.0261831	DOWN	SiO2_vs_PBS
1552	R3hdm4	11.7694	-1.13726	0.402328	-2.82669	0.00470317	0.0193509	DOWN	SiO2_vs_PBS
1553	Rab11b.ps2	128.026	-1.4036	0.299039	-4.69371	2.68e-06	3.18e-05	DOWN	SiO2_vs_PBS
1554	Rab1b	142.54	-1.48315	0.233221	-6.35945	2.02e-10	6.26e-09	DOWN	SiO2_vs_PBS
1555	Rab21	8.7968	1.8921	0.463948	4.07824	4.54e-05	0.000386774	UP	SiO2_vs_PBS
1556	Rab3d	11.9593	-1.31555	0.387533	-3.39468	0.000687099	0.00395031	DOWN	SiO2_vs_PBS
1557	Rab3il1	6.24427	-1.41388	0.557079	-2.53803	0.011148	0.0391986	DOWN	SiO2_vs_PBS
1558	Rab3ip	20.8685	-1.08163	0.287185	-3.76632	0.000165669	0.00118321	DOWN	SiO2_vs_PBS
1559	Rab7.ps1	22.4406	-2.3721	0.379455	-6.25131	4.07e-10	1.16e-08	DOWN	SiO2_vs_PBS
1560	Rabgef1	3.48015	-3.08681	1.00208	-3.08042	0.00206709	0.00989668	DOWN	SiO2_vs_PBS
1561	Rabggta	11.647	-1.02706	0.375771	-2.73321	0.00627194	0.0245084	DOWN	SiO2_vs_PBS
1562	Racgap1	8.93292	-1.06732	0.438872	-2.43195	0.0150176	0.0495431	DOWN	SiO2_vs_PBS
1563	Rack1	51.7086	1.31093	0.236552	5.54184	2.99e-08	5.63e-07	UP	SiO2_vs_PBS
1564	Rad21	16.72	1.16117	0.294923	3.93719	8.24e-05	0.000643724	UP	SiO2_vs_PBS
1565	Rad23a	7.87152	-1.49003	0.524745	-2.83952	0.0045181	0.0187933	DOWN	SiO2_vs_PBS
1566	Rad51d	7.53324	-1.21026	0.492952	-2.45512	0.0140838	0.0472213	DOWN	SiO2_vs_PBS
1567	Raf1	7.20272	-2.26949	0.603849	-3.75838	0.000171018	0.00121668	DOWN	SiO2_vs_PBS
1568	Raly	28.9913	-1.20419	0.330257	-3.64622	0.000266127	0.00176239	DOWN	SiO2_vs_PBS
1569	Ranbp3	14.2454	-1.29112	0.373121	-3.46032	0.000539532	0.00320764	DOWN	SiO2_vs_PBS
1570	Ranbp9	13.2052	1.53658	0.392385	3.91601	9e-05	0.000690264	UP	SiO2_vs_PBS
1571	Rangap1	21.1124	-1.53503	0.371682	-4.12996	3.63e-05	0.000317648	DOWN	SiO2_vs_PBS
1572	Rap2c	9.93289	1.46048	0.470243	3.10581	0.00189761	0.0092633	UP	SiO2_vs_PBS
1573	Rasa1	12.0296	1.02803	0.359838	2.85693	0.00427764	0.0180561	UP	SiO2_vs_PBS
1574	Rasd2	16.0046	-1.63245	0.516646	-3.15971	0.00157925	0.00798454	DOWN	SiO2_vs_PBS
1575	Raver1	4.5543	-3.33286	0.986774	-3.37753	0.000731399	0.0041585	DOWN	SiO2_vs_PBS
1576	Rb1	6.17826	1.21757	0.492412	2.47266	0.013411	0.045344	UP	SiO2_vs_PBS
1577	Rbck1	18.2159	-1.76306	0.341073	-5.16915	2.35e-07	3.63e-06	DOWN	SiO2_vs_PBS
1578	Rbis	12.5265	1.45289	0.368488	3.94284	8.05e-05	0.000630744	UP	SiO2_vs_PBS
1579	Rbm42	146.077	-1.20696	0.307827	-3.9209	8.82e-05	0.000680132	DOWN	SiO2_vs_PBS
1580	Rbpms2	108.398	-1.32825	0.300478	-4.42044	9.85e-06	0.000100537	DOWN	SiO2_vs_PBS
1581	Rbx1	86.4239	1.10342	0.182758	6.03757	1.56e-09	3.95e-08	UP	SiO2_vs_PBS
1582	Rbx1.ps	364.121	1.37444	0.175513	7.83099	4.84e-15	7.16e-13	UP	SiO2_vs_PBS
1583	Rcc1	11.827	-1.80494	0.496398	-3.63607	0.000276829	0.00182182	DOWN	SiO2_vs_PBS
1584	Reep2	44.8473	-1.32317	0.243731	-5.42881	5.67e-08	1e-06	DOWN	SiO2_vs_PBS
1585	Rela	16.5555	-2.06391	0.420624	-4.90679	9.26e-07	1.23e-05	DOWN	SiO2_vs_PBS
1586	Rex1bd	25.3245	1.10093	0.287009	3.83589	0.00012511	0.00092863	UP	SiO2_vs_PBS
1587	Rfng	13.9397	-1.6396	0.378988	-4.32625	1.52e-05	0.000148598	DOWN	SiO2_vs_PBS
1588	Rhd	42.8047	1.30224	0.271492	4.7966	1.61e-06	2.02e-05	UP	SiO2_vs_PBS
1589	Rhox7.ps2	6.3431	1.4726	0.603981	2.43815	0.0147625	0.0488416	UP	SiO2_vs_PBS
1590	Rhpn2	15.05	-1.38291	0.449932	-3.0736	0.00211494	0.0100576	DOWN	SiO2_vs_PBS
1591	Rims3	9.88641	-1.09386	0.400946	-2.72819	0.00636828	0.0248028	DOWN	SiO2_vs_PBS
1592	Ripk4	14.2909	-1.1676	0.451318	-2.58709	0.00967914	0.0349911	DOWN	SiO2_vs_PBS
1593	Rita1	4.80822	-1.59941	0.602745	-2.65355	0.00796506	0.0298782	DOWN	SiO2_vs_PBS
1594	Rmdn3	43.2784	-1.40375	0.251416	-5.58339	2.36e-08	4.53e-07	DOWN	SiO2_vs_PBS
1595	Rmnd5b	14.1149	-1.33112	0.459586	-2.89635	0.00377536	0.016296	DOWN	SiO2_vs_PBS
1596	Rn7s2	8.11749	4.20493	1.38116	3.0445	0.00233071	0.0109559	UP	SiO2_vs_PBS
1597	Rnasek	39.5297	1.27857	0.364486	3.50787	0.000451703	0.0027611	UP	SiO2_vs_PBS
1598	Rnf10	12.1381	-1.43986	0.459049	-3.13661	0.00170911	0.00852637	DOWN	SiO2_vs_PBS
1599	Rnf114	126.623	-1.05692	0.154393	-6.84568	7.61e-12	3.51e-10	DOWN	SiO2_vs_PBS
1600	Rnf123	7.02285	-1.80841	0.624515	-2.89571	0.00378307	0.0163148	DOWN	SiO2_vs_PBS
1601	Rnf166	20.0087	-1.20179	0.34228	-3.51112	0.000446215	0.00273268	DOWN	SiO2_vs_PBS
1602	Rnf180	3.44436	-1.93327	0.778107	-2.48458	0.0129704	0.0441754	DOWN	SiO2_vs_PBS
1603	Rnf187	244.333	-1.71593	0.356309	-4.81584	1.47e-06	1.85e-05	DOWN	SiO2_vs_PBS
1604	Rnf34	28.5027	-1.19505	0.282573	-4.22916	2.35e-05	0.000218843	DOWN	SiO2_vs_PBS
1605	Rnf41	10.737	-1.48128	0.426096	-3.47639	0.000508209	0.00305301	DOWN	SiO2_vs_PBS
1606	Rnps1	6.35309	-1.44559	0.576072	-2.5094	0.0120938	0.0419205	DOWN	SiO2_vs_PBS
1607	Rnps1.ps	104.829	-1.97998	0.334538	-5.91855	3.25e-09	7.68e-08	DOWN	SiO2_vs_PBS
1608	Rock1	18.7993	1.11336	0.283564	3.92633	8.63e-05	0.000668655	UP	SiO2_vs_PBS
1609	Romo1	34.0925	1.46958	0.291425	5.04272	4.59e-07	6.6e-06	UP	SiO2_vs_PBS
1610	Rpa1	51.9342	-1.47019	0.492112	-2.98751	0.00281257	0.0127782	DOWN	SiO2_vs_PBS
1611	Rpa3	64.3769	1.40221	0.187176	7.49138	6.82e-14	6.36e-12	UP	SiO2_vs_PBS
1612	Rpl10.ps1	528.772	1.17327	0.1451	8.08595	6.17e-16	1.23e-13	UP	SiO2_vs_PBS
1613	Rpl10.ps2	11.1899	1.09689	0.360041	3.04657	0.00231471	0.0108964	UP	SiO2_vs_PBS
1614	Rpl10.ps3	42.9553	1.72082	0.242554	7.0946	1.3e-12	7.68e-11	UP	SiO2_vs_PBS
1615	Rpl10.ps5	576.621	1.29376	0.156458	8.26902	1.35e-16	3.38e-14	UP	SiO2_vs_PBS
1616	Rpl10.ps6	36.7317	1.61764	0.251382	6.43501	1.23e-10	3.95e-09	UP	SiO2_vs_PBS
1617	Rpl10a	17.8632	1.42767	0.355202	4.01932	5.84e-05	0.000478298	UP	SiO2_vs_PBS
1618	Rpl10a.ps1	463.333	1.39932	0.258076	5.42214	5.89e-08	1.04e-06	UP	SiO2_vs_PBS
1619	Rpl12	4.90711	1.31631	0.5398	2.43852	0.0147475	0.0488317	UP	SiO2_vs_PBS
1620	Rpl13	19.8798	1.17616	0.280553	4.19228	2.76e-05	0.000251639	UP	SiO2_vs_PBS
1621	Rpl13.ps3	96.5164	1.28258	0.194106	6.60762	3.91e-11	1.46e-09	UP	SiO2_vs_PBS
1622	Rpl13a	46.4142	1.27644	0.203564	6.27046	3.6e-10	1.03e-08	UP	SiO2_vs_PBS
1623	Rpl14	190.744	1.34437	0.191907	7.00533	2.46e-12	1.35e-10	UP	SiO2_vs_PBS
1624	Rpl14.ps1	591.759	1.17829	0.171849	6.85651	7.06e-12	3.33e-10	UP	SiO2_vs_PBS
1625	Rpl15.ps2	74.3955	1.36865	0.20334	6.73086	1.69e-11	6.89e-10	UP	SiO2_vs_PBS
1626	Rpl17	14.8754	1.20907	0.342229	3.53291	0.000411012	0.00255392	UP	SiO2_vs_PBS
1627	Rpl17.ps10	435.635	1.22351	0.174616	7.00685	2.44e-12	1.35e-10	UP	SiO2_vs_PBS
1628	Rpl17.ps3	573.964	1.54585	0.220876	6.99876	2.58e-12	1.4e-10	UP	SiO2_vs_PBS
1629	Rpl17.ps4	3.13408	1.8829	0.718072	2.62215	0.00873758	0.0321706	UP	SiO2_vs_PBS
1630	Rpl17.ps5	181.887	1.81876	0.24122	7.53985	4.7e-14	4.79e-12	UP	SiO2_vs_PBS
1631	Rpl17.ps8	74.9752	1.47051	0.241033	6.10086	1.05e-09	2.74e-08	UP	SiO2_vs_PBS
1632	Rpl17.ps9	19.5872	1.59369	0.314047	5.0747	3.88e-07	5.67e-06	UP	SiO2_vs_PBS
1633	Rpl18	20.2181	1.08026	0.28128	3.8405	0.000122782	0.00091413	UP	SiO2_vs_PBS
1634	Rpl18.ps1	43.1483	1.47876	0.216455	6.83169	8.39e-12	3.78e-10	UP	SiO2_vs_PBS
1635	Rpl18.ps2	343.899	1.23303	0.180611	6.82701	8.67e-12	3.85e-10	UP	SiO2_vs_PBS
1636	Rpl18a	73.1949	1.06533	0.207892	5.12445	2.98e-07	4.5e-06	UP	SiO2_vs_PBS
1637	Rpl18a.ps1	24.3595	1.098	0.262577	4.18164	2.89e-05	0.000261145	UP	SiO2_vs_PBS
1638	Rpl19	56.0158	1.34003	0.221484	6.05024	1.45e-09	3.67e-08	UP	SiO2_vs_PBS
1639	Rpl19.ps1	134.722	1.40002	0.21578	6.48817	8.69e-11	2.95e-09	UP	SiO2_vs_PBS
1640	Rpl19.ps11	642.377	1.47908	0.210466	7.02768	2.1e-12	1.17e-10	UP	SiO2_vs_PBS
1641	Rpl19.ps6	72.7756	1.29829	0.215323	6.02951	1.64e-09	4.11e-08	UP	SiO2_vs_PBS
1642	Rpl19.ps7	41.651	1.72066	0.30146	5.70776	1.14e-08	2.39e-07	UP	SiO2_vs_PBS
1643	Rpl21.ps10	25.3149	1.41656	0.276878	5.1162	3.12e-07	4.69e-06	UP	SiO2_vs_PBS
1644	Rpl21.ps15	142.985	1.30262	0.164367	7.92506	2.28e-15	3.98e-13	UP	SiO2_vs_PBS
1645	Rpl21.ps6	7.57909	1.57408	0.461612	3.40997	0.000649704	0.00377307	UP	SiO2_vs_PBS
1646	Rpl22	15.8101	1.70841	0.34306	4.97991	6.36e-07	8.93e-06	UP	SiO2_vs_PBS
1647	Rpl22.ps1	5.34505	1.7122	0.561647	3.04854	0.00229959	0.0108357	UP	SiO2_vs_PBS
1648	Rpl22l1	11.1333	1.64331	0.405765	4.04991	5.12e-05	0.000427772	UP	SiO2_vs_PBS
1649	Rpl23	19.4679	1.91335	0.339678	5.63284	1.77e-08	3.53e-07	UP	SiO2_vs_PBS
1650	Rpl23a	28.8846	1.58382	0.263453	6.0118	1.83e-09	4.51e-08	UP	SiO2_vs_PBS
1651	Rpl23a.ps3	323.257	1.76736	0.193375	9.13958	6.27e-20	6.3e-17	UP	SiO2_vs_PBS
1652	Rpl24	77.4902	1.70979	0.359938	4.75023	2.03e-06	2.47e-05	UP	SiO2_vs_PBS
1653	Rpl27.ps1	65.8945	1.88191	0.262411	7.17162	7.41e-13	4.73e-11	UP	SiO2_vs_PBS
1654	Rpl27.ps2	3.98863	1.54355	0.62743	2.46012	0.013889	0.0466646	UP	SiO2_vs_PBS
1655	Rpl27.ps3	327.164	1.38817	0.237498	5.84496	5.07e-09	1.15e-07	UP	SiO2_vs_PBS
1656	Rpl27a	7.38923	2.10384	0.526408	3.9966	6.43e-05	0.000519565	UP	SiO2_vs_PBS
1657	Rpl27a.ps4	11.4725	1.33138	0.37132	3.58554	0.000336387	0.002149	UP	SiO2_vs_PBS
1658	Rpl28.ps1	578.817	1.65492	0.210495	7.86202	3.78e-15	5.96e-13	UP	SiO2_vs_PBS
1659	Rpl28.ps3	46.5523	1.55583	0.274826	5.66116	1.5e-08	3.04e-07	UP	SiO2_vs_PBS
1660	Rpl30.ps1	49.4528	2.07059	0.29755	6.95879	3.43e-12	1.77e-10	UP	SiO2_vs_PBS
1661	Rpl30.ps10	110.986	1.81112	0.207105	8.74492	2.23e-18	1.19e-15	UP	SiO2_vs_PBS
1662	Rpl30.ps8	48.5064	2.09806	0.280897	7.46915	8.07e-14	7.14e-12	UP	SiO2_vs_PBS
1663	Rpl30.ps9	12.4803	1.99269	0.391717	5.08708	3.64e-07	5.35e-06	UP	SiO2_vs_PBS
1664	Rpl31	21.1478	1.64306	0.299211	5.4913	3.99e-08	7.26e-07	UP	SiO2_vs_PBS
1665	Rpl31.ps10	13.5282	1.85321	0.367441	5.04356	4.57e-07	6.58e-06	UP	SiO2_vs_PBS
1666	Rpl31.ps11	8.31144	1.27914	0.443525	2.88404	0.00392608	0.0168054	UP	SiO2_vs_PBS
1667	Rpl31.ps12	13.2042	1.62623	0.374398	4.34359	1.4e-05	0.000138028	UP	SiO2_vs_PBS
1668	Rpl31.ps13	73.3378	1.77991	0.226396	7.86194	3.78e-15	5.96e-13	UP	SiO2_vs_PBS
1669	Rpl31.ps14	36.3199	1.7016	0.262632	6.47902	9.23e-11	3.1e-09	UP	SiO2_vs_PBS
1670	Rpl31.ps15	3.52129	1.60856	0.646266	2.48901	0.01281	0.043749	UP	SiO2_vs_PBS
1671	Rpl31.ps16	13.9503	1.77786	0.352201	5.04785	4.47e-07	6.46e-06	UP	SiO2_vs_PBS
1672	Rpl31.ps8	425.577	1.61606	0.213879	7.55593	4.16e-14	4.37e-12	UP	SiO2_vs_PBS
1673	Rpl31.ps9	16.5074	1.80887	0.339908	5.32164	1.03e-07	1.73e-06	UP	SiO2_vs_PBS
1674	Rpl32	593.758	1.57612	0.209101	7.53761	4.79e-14	4.82e-12	UP	SiO2_vs_PBS
1675	Rpl32l	28.1296	1.65943	0.299679	5.53735	3.07e-08	5.76e-07	UP	SiO2_vs_PBS
1676	Rpl34.ps1	510.202	1.61947	0.187789	8.62387	6.47e-18	2.75e-15	UP	SiO2_vs_PBS
1677	Rpl34.ps2	11.2006	1.25875	0.371945	3.38422	0.000713801	0.00407505	UP	SiO2_vs_PBS
1678	Rpl35	197.397	1.48592	0.197739	7.51456	5.71e-14	5.58e-12	UP	SiO2_vs_PBS
1679	Rpl35a.ps2	270.204	2.02802	0.228015	8.89426	5.88e-19	4.1e-16	UP	SiO2_vs_PBS
1680	Rpl35a.ps3	15.4294	1.96266	0.374725	5.23761	1.63e-07	2.61e-06	UP	SiO2_vs_PBS
1681	Rpl35a.ps4	15.1531	2.06154	0.3735	5.51953	3.4e-08	6.3e-07	UP	SiO2_vs_PBS
1682	Rpl35a.ps5	19.8572	2.23147	0.34066	6.55044	5.74e-11	2.05e-09	UP	SiO2_vs_PBS
1683	Rpl35a.ps6	13.5635	2.16763	0.387394	5.59541	2.2e-08	4.27e-07	UP	SiO2_vs_PBS
1684	Rpl36	126.077	1.63102	0.263977	6.17863	6.47e-10	1.78e-08	UP	SiO2_vs_PBS
1685	Rpl36.ps12	240.874	1.81476	0.246262	7.36922	1.72e-13	1.35e-11	UP	SiO2_vs_PBS
1686	Rpl36.ps2	160.186	1.79207	0.276505	6.48117	9.1e-11	3.07e-09	UP	SiO2_vs_PBS
1687	Rpl36.ps3	10.8158	1.68398	0.431462	3.90296	9.5e-05	0.000725705	UP	SiO2_vs_PBS
1688	Rpl36a	5.14781	1.79651	0.57799	3.1082	0.00188232	0.00920243	UP	SiO2_vs_PBS
1689	Rpl36a.ps1	118.925	2.14875	0.264621	8.12008	4.66e-16	9.78e-14	UP	SiO2_vs_PBS
1690	Rpl36a.ps2	327.744	1.97231	0.251423	7.8446	4.34e-15	6.53e-13	UP	SiO2_vs_PBS
1691	Rpl36a.ps3	236.717	1.79059	0.216236	8.28074	1.22e-16	3.15e-14	UP	SiO2_vs_PBS
1692	Rpl36al	56.2565	1.77584	0.24033	7.38915	1.48e-13	1.18e-11	UP	SiO2_vs_PBS
1693	Rpl37	40.3434	1.70585	0.262411	6.50067	8e-11	2.75e-09	UP	SiO2_vs_PBS
1694	Rpl37.ps1	9.32354	1.7043	0.441644	3.85898	0.00011386	0.000853554	UP	SiO2_vs_PBS
1695	Rpl37a	38.3419	1.82074	0.254603	7.1513	8.6e-13	5.38e-11	UP	SiO2_vs_PBS
1696	Rpl37rt	205.388	1.51418	0.214024	7.07484	1.5e-12	8.7e-11	UP	SiO2_vs_PBS
1697	Rpl38	71.2236	2.03838	0.283015	7.20239	5.92e-13	3.88e-11	UP	SiO2_vs_PBS
1698	Rpl38.ps1	26.7355	1.75381	0.312161	5.61828	1.93e-08	3.81e-07	UP	SiO2_vs_PBS
1699	Rpl38.ps2	237.468	1.86433	0.258895	7.20109	5.97e-13	3.89e-11	UP	SiO2_vs_PBS
1700	Rpl39	41.3684	1.88247	0.381895	4.92929	8.25e-07	1.11e-05	UP	SiO2_vs_PBS
1701	Rpl39.ps	143.32	1.90502	0.334121	5.70159	1.19e-08	2.47e-07	UP	SiO2_vs_PBS
1702	Rpl39l	78.058	1.611	0.215417	7.47851	7.52e-14	6.8e-12	UP	SiO2_vs_PBS
1703	Rpl41	81.6681	1.54783	0.237314	6.52228	6.92e-11	2.43e-09	UP	SiO2_vs_PBS
1704	Rpl5	29.7779	1.71958	0.309156	5.56218	2.66e-08	5.06e-07	UP	SiO2_vs_PBS
1705	Rpl5.ps2	42.6518	1.38529	0.280224	4.94351	7.67e-07	1.04e-05	UP	SiO2_vs_PBS
1706	Rpl6l	252.031	1.3647	0.192634	7.08442	1.4e-12	8.22e-11	UP	SiO2_vs_PBS
1707	Rpl7	113.593	1.38714	0.213622	6.49346	8.39e-11	2.86e-09	UP	SiO2_vs_PBS
1708	Rpl7.ps7	104.796	1.78646	0.27733	6.44162	1.18e-10	3.86e-09	UP	SiO2_vs_PBS
1709	Rpl7.ps8	3.39679	1.97024	0.706767	2.78769	0.00530859	0.0214097	UP	SiO2_vs_PBS
1710	Rpl7.ps9	69.2672	1.6216	0.250581	6.47137	9.71e-11	3.24e-09	UP	SiO2_vs_PBS
1711	Rpl7a.ps11	352.691	1.0278	0.199953	5.14018	2.74e-07	4.17e-06	UP	SiO2_vs_PBS
1712	Rpl7a.ps5	8.28134	1.63173	0.45731	3.5681	0.000359578	0.0022719	UP	SiO2_vs_PBS
1713	Rpl9.ps4	194.814	1.59248	0.207751	7.66532	1.78e-14	2.07e-12	UP	SiO2_vs_PBS
1714	Rpl9.ps6	131.239	1.77741	0.227895	7.79927	6.23e-15	8.69e-13	UP	SiO2_vs_PBS
1715	Rpl9.ps7	88.9918	1.476	0.203264	7.26146	3.83e-13	2.65e-11	UP	SiO2_vs_PBS
1716	Rplp1	634.378	1.8817	0.244714	7.68937	1.48e-14	1.76e-12	UP	SiO2_vs_PBS
1717	Rplp2	68.2669	1.72165	0.262362	6.5621	5.31e-11	1.91e-09	UP	SiO2_vs_PBS
1718	Rplp2.ps1	389.901	1.76689	0.247744	7.13195	9.9e-13	6.08e-11	UP	SiO2_vs_PBS
1719	Rpn1	65.761	-1.05656	0.195598	-5.40168	6.6e-08	1.14e-06	DOWN	SiO2_vs_PBS
1720	Rpn2	70.2805	-1.44043	0.214	-6.731	1.69e-11	6.89e-10	DOWN	SiO2_vs_PBS
1721	Rps10	13.7349	1.5816	0.355612	4.44754	8.69e-06	8.96e-05	UP	SiO2_vs_PBS
1722	Rps10.ps1	212.432	1.66483	0.236436	7.04137	1.9e-12	1.06e-10	UP	SiO2_vs_PBS
1723	Rps10.ps2	385.835	1.2942	0.199214	6.49654	8.22e-11	2.81e-09	UP	SiO2_vs_PBS
1724	Rps11	318.748	1.51513	0.224017	6.76347	1.35e-11	5.65e-10	UP	SiO2_vs_PBS
1725	Rps11.ps1	70.6848	1.76597	0.282868	6.2431	4.29e-10	1.21e-08	UP	SiO2_vs_PBS
1726	Rps11.ps2	41.5649	1.54601	0.277126	5.57874	2.42e-08	4.63e-07	UP	SiO2_vs_PBS
1727	Rps12.ps10	2.87798	2.41677	0.821975	2.94019	0.00328006	0.0144976	UP	SiO2_vs_PBS
1728	Rps12.ps24	10.1387	1.93988	0.444978	4.3595	1.3e-05	0.000129014	UP	SiO2_vs_PBS
1729	Rps12.ps3	166.217	2.07822	0.261696	7.94135	2e-15	3.55e-13	UP	SiO2_vs_PBS
1730	Rps12.ps4	105.061	2.56238	0.307621	8.32966	8.11e-17	2.33e-14	UP	SiO2_vs_PBS
1731	Rps12.ps9	164.807	2.55476	0.310296	8.2333	1.82e-16	4.34e-14	UP	SiO2_vs_PBS
1732	Rps13.ps1	203.161	1.44914	0.253162	5.72417	1.04e-08	2.19e-07	UP	SiO2_vs_PBS
1733	Rps13.ps2	282.571	1.65907	0.255375	6.49661	8.21e-11	2.81e-09	UP	SiO2_vs_PBS
1734	Rps13.ps5	75.9266	1.46985	0.247852	5.93036	3.02e-09	7.17e-08	UP	SiO2_vs_PBS
1735	Rps14	196.493	1.51159	0.188222	8.03085	9.68e-16	1.78e-13	UP	SiO2_vs_PBS
1736	Rps15	382.616	1.46996	0.196663	7.47453	7.75e-14	6.94e-12	UP	SiO2_vs_PBS
1737	Rps15.ps2	7.35914	1.31696	0.446046	2.95253	0.00315183	0.0140132	UP	SiO2_vs_PBS
1738	Rps15a	6.26673	1.57243	0.511614	3.07346	0.00211593	0.0100576	UP	SiO2_vs_PBS
1739	Rps15a.ps3	109.848	2.02546	0.297291	6.81306	9.55e-12	4.15e-10	UP	SiO2_vs_PBS
1740	Rps15a.ps5	53.4194	2.41656	0.333828	7.23896	4.52e-13	3.09e-11	UP	SiO2_vs_PBS
1741	Rps15a.ps6	14.1698	2.0969	0.432277	4.85082	1.23e-06	1.58e-05	UP	SiO2_vs_PBS
1742	Rps15a.ps7	178.681	2.11277	0.283657	7.4483	9.45e-14	8.17e-12	UP	SiO2_vs_PBS
1743	Rps16	54.4513	1.59077	0.232227	6.85007	7.38e-12	3.43e-10	UP	SiO2_vs_PBS
1744	Rps16.ps2	385.275	1.50229	0.198901	7.55296	4.25e-14	4.37e-12	UP	SiO2_vs_PBS
1745	Rps17	16.1676	1.45057	0.341338	4.24967	2.14e-05	0.000201656	UP	SiO2_vs_PBS
1746	Rps18.ps3	137.535	1.13741	0.205105	5.5455	2.93e-08	5.55e-07	UP	SiO2_vs_PBS
1747	Rps18.ps5	256.896	1.38337	0.209691	6.5972	4.19e-11	1.56e-09	UP	SiO2_vs_PBS
1748	Rps19	54.5476	1.52074	0.291812	5.21135	1.87e-07	2.98e-06	UP	SiO2_vs_PBS
1749	Rps19.ps1	19.6731	1.6931	0.32161	5.26446	1.41e-07	2.27e-06	UP	SiO2_vs_PBS
1750	Rps19.ps2	127.002	1.63971	0.226363	7.24373	4.37e-13	3e-11	UP	SiO2_vs_PBS
1751	Rps19.ps3	45.0633	1.63906	0.277006	5.91706	3.28e-09	7.72e-08	UP	SiO2_vs_PBS
1752	Rps19.ps4	29.8773	1.77951	0.289945	6.1374	8.39e-10	2.24e-08	UP	SiO2_vs_PBS
1753	Rps19.ps5	6.71038	1.94673	0.570585	3.41182	0.000645312	0.0037498	UP	SiO2_vs_PBS
1754	Rps19.ps6	956.686	1.75863	0.255831	6.87421	6.23e-12	2.97e-10	UP	SiO2_vs_PBS
1755	Rps19.ps7	55.497	1.6831	0.255898	6.57722	4.79e-11	1.76e-09	UP	SiO2_vs_PBS
1756	Rps2	3.2868	-2.99508	0.880362	-3.4021	0.000668706	0.00387421	DOWN	SiO2_vs_PBS
1757	Rps20	39.8706	1.62323	0.377636	4.29839	1.72e-05	0.000166385	UP	SiO2_vs_PBS
1758	Rps21	56.5174	1.69011	0.263624	6.41108	1.44e-10	4.55e-09	UP	SiO2_vs_PBS
1759	Rps23	17.8539	1.55204	0.326593	4.75222	2.01e-06	2.45e-05	UP	SiO2_vs_PBS
1760	Rps23.ps1	1000.97	1.95819	0.213694	9.16354	5.02e-20	6.3e-17	UP	SiO2_vs_PBS
1761	Rps23.ps2	270.084	1.91538	0.214162	8.94358	3.77e-19	3.07e-16	UP	SiO2_vs_PBS
1762	Rps24	22.527	2.14951	0.406011	5.29422	1.2e-07	1.96e-06	UP	SiO2_vs_PBS
1763	Rps24.ps2	4.73278	2.17829	0.619579	3.51575	0.000438508	0.00269054	UP	SiO2_vs_PBS
1764	Rps24.ps3	177.512	1.71477	0.31662	5.41587	6.1e-08	1.07e-06	UP	SiO2_vs_PBS
1765	Rps25	39.5032	1.47451	0.249663	5.90598	3.51e-09	8.21e-08	UP	SiO2_vs_PBS
1766	Rps25.ps1	204.367	1.6664	0.213573	7.80245	6.07e-15	8.69e-13	UP	SiO2_vs_PBS
1767	Rps26	64.1232	2.1906	0.289984	7.55424	4.21e-14	4.37e-12	UP	SiO2_vs_PBS
1768	Rps26.ps1	136.122	1.28839	0.214364	6.0103	1.85e-09	4.54e-08	UP	SiO2_vs_PBS
1769	Rps27	8.20484	1.66703	0.447375	3.72624	0.000194355	0.00136383	UP	SiO2_vs_PBS
1770	Rps27a	12.4233	1.90938	0.400878	4.763	1.91e-06	2.34e-05	UP	SiO2_vs_PBS
1771	Rps27a.ps2	101.626	1.59173	0.228791	6.95714	3.47e-12	1.79e-10	UP	SiO2_vs_PBS
1772	Rps27a.ps3	643.915	2.07435	0.223617	9.27632	1.75e-20	3.01e-17	UP	SiO2_vs_PBS
1773	Rps27l	149.988	1.38809	0.190832	7.27392	3.49e-13	2.44e-11	UP	SiO2_vs_PBS
1774	Rps27rt	787.5	1.80492	0.213499	8.454	2.81e-17	8.87e-15	UP	SiO2_vs_PBS
1775	Rps28	11.1062	1.94335	0.434445	4.47318	7.71e-06	8.09e-05	UP	SiO2_vs_PBS
1776	Rps29	15.3427	1.79546	0.360679	4.97799	6.42e-07	8.99e-06	UP	SiO2_vs_PBS
1777	Rps3a1	639.777	1.54145	0.199531	7.72537	1.12e-14	1.41e-12	UP	SiO2_vs_PBS
1778	Rps3a2	361.484	1.49109	0.197158	7.56296	3.94e-14	4.23e-12	UP	SiO2_vs_PBS
1779	Rps3a3	93.7493	1.58633	0.228955	6.92857	4.25e-12	2.12e-10	UP	SiO2_vs_PBS
1780	Rps4x	237.376	1.61608	0.256688	6.2959	3.06e-10	8.96e-09	UP	SiO2_vs_PBS
1781	Rps4x.ps	12.592	2.05177	0.418038	4.90809	9.2e-07	1.22e-05	UP	SiO2_vs_PBS
1782	Rps5	282.551	1.43451	0.194986	7.35698	1.88e-13	1.47e-11	UP	SiO2_vs_PBS
1783	Rps6	80.3311	1.42453	0.20808	6.84608	7.59e-12	3.51e-10	UP	SiO2_vs_PBS
1784	Rps6.ps1	51.7469	1.46895	0.231173	6.35436	2.09e-10	6.43e-09	UP	SiO2_vs_PBS
1785	Rps6.ps3	14.6611	1.2734	0.327326	3.89031	0.000100118	0.000760461	UP	SiO2_vs_PBS
1786	Rps6.ps4	941.74	1.2706	0.171206	7.42151	1.16e-13	9.67e-12	UP	SiO2_vs_PBS
1787	Rps6kb2	6.83574	-1.2704	0.512972	-2.47654	0.0132662	0.0449944	DOWN	SiO2_vs_PBS
1788	Rps7	19.9756	1.20213	0.287167	4.18617	2.84e-05	0.000257306	UP	SiO2_vs_PBS
1789	Rps7.ps3	600.517	1.29767	0.167753	7.73562	1.03e-14	1.32e-12	UP	SiO2_vs_PBS
1790	Rps8	43.1338	1.91936	0.284195	6.75368	1.44e-11	5.99e-10	UP	SiO2_vs_PBS
1791	Rps8.ps1	46.8347	1.40269	0.217783	6.4408	1.19e-10	3.86e-09	UP	SiO2_vs_PBS
1792	Rps8.ps2	55.9422	1.85623	0.266561	6.96361	3.32e-12	1.75e-10	UP	SiO2_vs_PBS
1793	Rps8.ps4	4.46902	2.0597	0.628607	3.27661	0.00105061	0.00564798	UP	SiO2_vs_PBS
1794	Rps8.ps5	9.10688	1.56865	0.425175	3.68942	0.00022477	0.00152787	UP	SiO2_vs_PBS
1795	Rps9	71.5438	1.08268	0.18022	6.00754	1.88e-09	4.61e-08	UP	SiO2_vs_PBS
1796	Rpsa	88.3652	1.03252	0.194739	5.30208	1.14e-07	1.9e-06	UP	SiO2_vs_PBS
1797	Rpsa.ps1	41.2964	1.38289	0.27084	5.10593	3.29e-07	4.92e-06	UP	SiO2_vs_PBS
1798	Rpsa.ps10	407.114	1.15828	0.250292	4.62769	3.7e-06	4.22e-05	UP	SiO2_vs_PBS
1799	Rpsa.ps2	249.621	1.48529	0.241763	6.1436	8.07e-10	2.19e-08	UP	SiO2_vs_PBS
1800	Rpsa.ps5	5.72389	1.95965	0.552446	3.54722	0.000389314	0.00243927	UP	SiO2_vs_PBS
1801	Rpsa.ps7	61.9597	1.15462	0.204814	5.63744	1.73e-08	3.45e-07	UP	SiO2_vs_PBS
1802	Rpsa.ps9	39.7321	1.52393	0.309834	4.91853	8.72e-07	1.16e-05	UP	SiO2_vs_PBS
1803	Rpusd1	6.82713	-1.38858	0.49266	-2.81854	0.00482421	0.0197002	DOWN	SiO2_vs_PBS
1804	Rpusd2	7.80411	-1.30274	0.487571	-2.67189	0.00754254	0.0286452	DOWN	SiO2_vs_PBS
1805	Rraga	45.0363	-1.211	0.280461	-4.3179	1.58e-05	0.000154017	DOWN	SiO2_vs_PBS
1806	Rrm2	11.0677	-1.43962	0.413145	-3.48453	0.000492997	0.00297442	DOWN	SiO2_vs_PBS
1807	Rrn3	19.4626	-1.27537	0.382469	-3.33456	0.00085435	0.00476329	DOWN	SiO2_vs_PBS
1808	Rrp1	29.1502	-1.36187	0.345085	-3.94648	7.93e-05	0.000623228	DOWN	SiO2_vs_PBS
1809	Rrp12	13.3591	-1.82809	0.497486	-3.67465	0.000238174	0.00160669	DOWN	SiO2_vs_PBS
1810	Rrp7a	20.3486	-1.00275	0.402725	-2.48992	0.0127771	0.0436691	DOWN	SiO2_vs_PBS
1811	Rrp9	9.87762	-1.51405	0.43658	-3.46798	0.000524382	0.00313474	DOWN	SiO2_vs_PBS
1812	Rrs1	23.055	-1.18904	0.376579	-3.15748	0.00159139	0.00803764	DOWN	SiO2_vs_PBS
1813	Rsc1a1	18.6823	-1.16603	0.408198	-2.85653	0.00428295	0.0180561	DOWN	SiO2_vs_PBS
1814	Rtn4ip1	10.5475	-1.85063	0.509496	-3.63228	0.000280924	0.00184413	DOWN	SiO2_vs_PBS
1815	Rufy1	30.91	-1.17237	0.254786	-4.60141	4.2e-06	4.73e-05	DOWN	SiO2_vs_PBS
1816	Rundc1	6.21538	-1.65707	0.573309	-2.89037	0.00384792	0.0165652	DOWN	SiO2_vs_PBS
1817	Sae1	67.9793	-1.58265	0.346797	-4.56363	5.03e-06	5.58e-05	DOWN	SiO2_vs_PBS
1818	Samm50	35.3341	-1.28789	0.280293	-4.59479	4.33e-06	4.86e-05	DOWN	SiO2_vs_PBS
1819	Sapcd1	2.47325	2.38349	0.926815	2.57171	0.0101199	0.036249	UP	SiO2_vs_PBS
1820	Sarnp	19.932	1.15569	0.326153	3.54338	0.000395026	0.00246872	UP	SiO2_vs_PBS
1821	Sars2	10.3988	-1.44375	0.421952	-3.42159	0.00062255	0.00363049	DOWN	SiO2_vs_PBS
1822	Sart1	18.5078	-1.18343	0.450157	-2.62893	0.00856542	0.031689	DOWN	SiO2_vs_PBS
1823	Sart3	14.5123	-1.01593	0.363257	-2.79673	0.00516232	0.0209148	DOWN	SiO2_vs_PBS
1824	Scamp2	12.304	-1.01648	0.378474	-2.68573	0.00723723	0.0276686	DOWN	SiO2_vs_PBS
1825	Scamp3	29.8823	-1.03135	0.241949	-4.26269	2.02e-05	0.000192111	DOWN	SiO2_vs_PBS
1826	Scamp4	24.0111	-5.76238	0.865296	-6.65943	2.75e-11	1.08e-09	DOWN	SiO2_vs_PBS
1827	Scyl1	12.576	-1.58504	0.436636	-3.63012	0.000283286	0.00185737	DOWN	SiO2_vs_PBS
1828	Sdc1	32.6191	-1.55216	0.332009	-4.67507	2.94e-06	3.46e-05	DOWN	SiO2_vs_PBS
1829	Sdcbp2	10.8673	-2.17946	0.738145	-2.95262	0.00315086	0.0140132	DOWN	SiO2_vs_PBS
1830	Sdf2l1	38.3137	-1.01877	0.381517	-2.67032	0.00757798	0.028749	DOWN	SiO2_vs_PBS
1831	Sdha	51.6135	-1.12898	0.217688	-5.18625	2.15e-07	3.36e-06	DOWN	SiO2_vs_PBS
1832	Sdhaf4	174.179	1.18826	0.235708	5.04124	4.63e-07	6.64e-06	UP	SiO2_vs_PBS
1833	Sec61a1	20.1415	-1.42094	0.3171	-4.48105	7.43e-06	7.84e-05	DOWN	SiO2_vs_PBS
1834	Sec61b	56.0993	1.07502	0.19047	5.64405	1.66e-08	3.35e-07	UP	SiO2_vs_PBS
1835	Sec61g	9.48454	1.31729	0.40903	3.22054	0.00127951	0.00670509	UP	SiO2_vs_PBS
1836	Sel1l	4.72312	-1.92041	0.725505	-2.647	0.00812102	0.0303261	DOWN	SiO2_vs_PBS
1837	Selenoo	9.95033	-1.48081	0.467175	-3.16971	0.00152593	0.00775104	DOWN	SiO2_vs_PBS
1838	Selenot	15.8494	1.19389	0.360371	3.31296	0.000923146	0.00508876	UP	SiO2_vs_PBS
1839	Sem1	121.705	1.62873	0.189537	8.59321	8.46e-18	3.44e-15	UP	SiO2_vs_PBS
1840	Sephs2	42.3282	-1.72126	0.298913	-5.75841	8.49e-09	1.82e-07	DOWN	SiO2_vs_PBS
1841	Serf1	22.6493	1.30696	0.318277	4.10636	4.02e-05	0.000347149	UP	SiO2_vs_PBS
1842	Sesn3	6.10577	1.2435	0.496955	2.50225	0.0123408	0.0425354	UP	SiO2_vs_PBS
1843	Sf3b4	81.3857	-1.35197	0.290645	-4.65162	3.29e-06	3.82e-05	DOWN	SiO2_vs_PBS
1844	Sf3b6	22.3177	1.23738	0.302223	4.09424	4.24e-05	0.000363553	UP	SiO2_vs_PBS
1845	Sgsm3	7.80866	-1.54896	0.51883	-2.98548	0.00283131	0.0128455	DOWN	SiO2_vs_PBS
1846	Sgta	96.0664	-1.6765	0.257866	-6.50143	7.96e-11	2.75e-09	DOWN	SiO2_vs_PBS
1847	Sh2b3	6.16852	-1.35755	0.538076	-2.52297	0.0116367	0.040609	DOWN	SiO2_vs_PBS
1848	Sh3bp2	11.3935	-1.19311	0.445928	-2.67558	0.0074601	0.0283652	DOWN	SiO2_vs_PBS
1849	Sh3gl1	12.9629	-1.81549	0.439811	-4.12788	3.66e-05	0.000319884	DOWN	SiO2_vs_PBS
1850	Sh3glb2	8.78335	-1.20952	0.428711	-2.8213	0.00478297	0.0195727	DOWN	SiO2_vs_PBS
1851	Shisa5	5.8843	-2.04641	0.712563	-2.8719	0.00408017	0.0173812	DOWN	SiO2_vs_PBS
1852	Shmt1	15.6175	-1.02528	0.347115	-2.95373	0.00313961	0.0139716	DOWN	SiO2_vs_PBS
1853	Shmt2	18.2782	-1.17722	0.329224	-3.57575	0.000349222	0.00222228	DOWN	SiO2_vs_PBS
1854	Sirt7	5.79228	-1.61845	0.561134	-2.88425	0.00392353	0.0168019	DOWN	SiO2_vs_PBS
1855	Ski	15.6704	-2.11904	0.604701	-3.50427	0.000457856	0.00279172	DOWN	SiO2_vs_PBS
1856	Slc25a1	22.8472	-1.24827	0.390598	-3.1958	0.00139443	0.00721342	DOWN	SiO2_vs_PBS
1857	Slc25a10	14.6469	-1.1871	0.41993	-2.82691	0.00469995	0.0193509	DOWN	SiO2_vs_PBS
1858	Slc27a1	7.11996	-2.19558	0.59149	-3.71194	0.000205675	0.00142992	DOWN	SiO2_vs_PBS
1859	Slc27a3	4.17387	-1.92972	0.75122	-2.56878	0.0102058	0.0364498	DOWN	SiO2_vs_PBS
1860	Slc30a3	39.9589	-1.16714	0.406761	-2.86936	0.00411309	0.0174833	DOWN	SiO2_vs_PBS
1861	Slc31a1	8.03206	-1.30651	0.461014	-2.83399	0.00459706	0.0190352	DOWN	SiO2_vs_PBS
1862	Slc31a2	11.8727	-1.79115	0.436381	-4.10456	4.05e-05	0.000349545	DOWN	SiO2_vs_PBS
1863	Slc35a4	9.51506	-1.27018	0.436229	-2.91173	0.00359428	0.0156387	DOWN	SiO2_vs_PBS
1864	Slc35b2	14.4546	-1.17223	0.346474	-3.38331	0.00071617	0.00408383	DOWN	SiO2_vs_PBS
1865	Slc35c2	20.9908	-1.40834	0.341864	-4.11958	3.8e-05	0.00033044	DOWN	SiO2_vs_PBS
1866	Slc35f2	5.1229	-1.61438	0.628266	-2.56958	0.0101822	0.0364076	DOWN	SiO2_vs_PBS
1867	Slc38a10	6.5604	-1.69785	0.558612	-3.03941	0.00237042	0.0111034	DOWN	SiO2_vs_PBS
1868	Slc38a7	5.83291	-1.90156	0.614283	-3.09558	0.0019643	0.00950807	DOWN	SiO2_vs_PBS
1869	Slc39a11	22.187	-1.71252	0.371889	-4.60492	4.13e-06	4.65e-05	DOWN	SiO2_vs_PBS
1870	Slc3a2	7.83205	-1.15747	0.467448	-2.47615	0.0132807	0.0450279	DOWN	SiO2_vs_PBS
1871	Slc45a3	7.65659	-2.75752	0.830843	-3.31894	0.000903602	0.00500078	DOWN	SiO2_vs_PBS
1872	Slc46a1	5.14466	-1.81333	0.588968	-3.07882	0.00207824	0.00992133	DOWN	SiO2_vs_PBS
1873	Slc52a2	9.40044	-1.48213	0.482704	-3.07047	0.00213723	0.010144	DOWN	SiO2_vs_PBS
1874	Slc5a6	7.21456	-1.30561	0.514606	-2.5371	0.0111776	0.0392796	DOWN	SiO2_vs_PBS
1875	Slc6a9	6.108	-2.14775	0.646835	-3.32041	0.000898865	0.00498304	DOWN	SiO2_vs_PBS
1876	Slc9a3r1	24.577	-1.89719	0.398879	-4.75629	1.97e-06	2.41e-05	DOWN	SiO2_vs_PBS
1877	Slirp	11.6703	1.4789	0.391208	3.78035	0.00015661	0.00112648	UP	SiO2_vs_PBS
1878	Smg6	3.56436	-1.85138	0.753485	-2.45708	0.014007	0.0469849	DOWN	SiO2_vs_PBS
1879	Smim11	7.87637	2.11406	0.494364	4.27632	1.9e-05	0.000181606	UP	SiO2_vs_PBS
1880	Smim26	18.9674	1.90557	0.364072	5.23404	1.66e-07	2.66e-06	UP	SiO2_vs_PBS
1881	Smim36	7.54859	1.213	0.46736	2.59544	0.00944708	0.0343428	UP	SiO2_vs_PBS
1882	Smim4	3.06544	1.88232	0.725619	2.59409	0.00948418	0.034452	UP	SiO2_vs_PBS
1883	Smim8	35.435	1.05876	0.284613	3.72	0.000199222	0.00139498	UP	SiO2_vs_PBS
1884	Smox	8.0135	-1.45045	0.479594	-3.02433	0.00249185	0.0115521	DOWN	SiO2_vs_PBS
1885	Smpd1	10.4063	-1.10611	0.440363	-2.51181	0.0120113	0.0416937	DOWN	SiO2_vs_PBS
1886	Sms	7.67838	1.26997	0.464523	2.73392	0.00625844	0.0244922	UP	SiO2_vs_PBS
1887	Smtnl2	4.76174	-2.03503	0.828974	-2.45488	0.0140933	0.0472258	DOWN	SiO2_vs_PBS
1888	Snai3	24.5336	-1.18399	0.281279	-4.2093	2.56e-05	0.000236056	DOWN	SiO2_vs_PBS
1889	Snapc5	53.1355	1.16425	0.229043	5.08312	3.71e-07	5.45e-06	UP	SiO2_vs_PBS
1890	Snd1	24.6541	-1.89603	0.409246	-4.63299	3.6e-06	4.13e-05	DOWN	SiO2_vs_PBS
1891	Snrk	2.7999	-2.9296	1.11032	-2.63852	0.00832691	0.030962	DOWN	SiO2_vs_PBS
1892	Snrpb2	69.1884	1.3512	0.228836	5.90466	3.53e-09	8.26e-08	UP	SiO2_vs_PBS
1893	Snrpd1	72.3614	1.63527	0.220711	7.40911	1.27e-13	1.05e-11	UP	SiO2_vs_PBS
1894	Snrpd2	48.9325	1.37072	0.205871	6.65816	2.77e-11	1.08e-09	UP	SiO2_vs_PBS
1895	Snrpe	41.1996	1.71814	0.235394	7.299	2.9e-13	2.11e-11	UP	SiO2_vs_PBS
1896	Snrpert	245.329	1.71831	0.182258	9.42791	4.18e-21	1.02e-17	UP	SiO2_vs_PBS
1897	Snrpf	55.576	1.48455	0.225236	6.59106	4.37e-11	1.62e-09	UP	SiO2_vs_PBS
1898	Snrpg	37.1913	1.64497	0.254267	6.46945	9.84e-11	3.27e-09	UP	SiO2_vs_PBS
1899	Snw1	17.9237	-1.37984	0.351791	-3.92233	8.77e-05	0.000677694	DOWN	SiO2_vs_PBS
1900	Snx1	21.5734	-1.28511	0.322469	-3.98522	6.74e-05	0.000541362	DOWN	SiO2_vs_PBS
1901	Snx11	30.5182	-1.56164	0.283745	-5.50368	3.72e-08	6.83e-07	DOWN	SiO2_vs_PBS
1902	Snx8	11.6849	-1.76336	0.449932	-3.91918	8.89e-05	0.000682851	DOWN	SiO2_vs_PBS
1903	Sod1	79.6617	1.813	0.235624	7.69446	1.42e-14	1.73e-12	UP	SiO2_vs_PBS
1904	Sord	12.6932	-1.26622	0.397008	-3.18941	0.00142565	0.0073255	DOWN	SiO2_vs_PBS
1905	Sp3os	10.2465	1.15239	0.417831	2.75804	0.00581491	0.0230894	UP	SiO2_vs_PBS
1906	Spa17	37.555	1.65404	0.253837	6.51616	7.21e-11	2.51e-09	UP	SiO2_vs_PBS
1907	Spast	12.9551	1.17359	0.360872	3.2521	0.00114554	0.00609126	UP	SiO2_vs_PBS
1908	Spata2	14.9101	-2.22861	0.488599	-4.56123	5.09e-06	5.63e-05	DOWN	SiO2_vs_PBS
1909	Spata24	8.45053	1.12571	0.440334	2.5565	0.0105731	0.0375283	UP	SiO2_vs_PBS
1910	Sphk2	7.9153	-1.96406	0.530865	-3.69973	0.00021583	0.00147429	DOWN	SiO2_vs_PBS
1911	Spidr	10.5391	-1.36203	0.454293	-2.99815	0.00271628	0.0124425	DOWN	SiO2_vs_PBS
1912	Spout1	10.1419	-1.82558	0.47813	-3.81816	0.000134452	0.000987461	DOWN	SiO2_vs_PBS
1913	Spryd3	32.061	-2.51235	0.455306	-5.51795	3.43e-08	6.35e-07	DOWN	SiO2_vs_PBS
1914	Spryd7	13.8687	1.12915	0.366763	3.07869	0.00207913	0.00992133	UP	SiO2_vs_PBS
1915	Spsb3	8.47928	-1.24258	0.48271	-2.57418	0.0100478	0.0360701	DOWN	SiO2_vs_PBS
1916	Sqstm1	21.3545	-2.20678	0.431495	-5.11426	3.15e-07	4.73e-06	DOWN	SiO2_vs_PBS
1917	Srp19	14.5183	1.10334	0.315734	3.49453	0.000474897	0.00287766	UP	SiO2_vs_PBS
1918	Srp68	90.3322	-1.31382	0.240177	-5.4702	4.5e-08	8.1e-07	DOWN	SiO2_vs_PBS
1919	Srrm1	8.46181	1.33579	0.418245	3.19379	0.0014042	0.00724578	UP	SiO2_vs_PBS
1920	Srsf4	13.2432	-1.90359	0.465483	-4.08948	4.32e-05	0.000370444	DOWN	SiO2_vs_PBS
1921	Ssbp1	20.8987	1.04259	0.278123	3.74865	0.000177786	0.0012575	UP	SiO2_vs_PBS
1922	Stard3	9.2238	-1.27578	0.463386	-2.75318	0.00590201	0.0233404	DOWN	SiO2_vs_PBS
1923	Stard4	7.61816	1.369	0.451885	3.02953	0.00244931	0.0113874	UP	SiO2_vs_PBS
1924	Stat3	42.8352	-1.14161	0.257631	-4.43118	9.37e-06	9.62e-05	DOWN	SiO2_vs_PBS
1925	Stip1	129.422	-1.22618	0.255766	-4.79416	1.63e-06	2.04e-05	DOWN	SiO2_vs_PBS
1926	Stk25	31.7242	-1.73189	0.346658	-4.99596	5.85e-07	8.25e-06	DOWN	SiO2_vs_PBS
1927	Stk35	6.85723	-1.90192	0.665622	-2.85736	0.00427184	0.0180482	DOWN	SiO2_vs_PBS
1928	Stom	3.65098	-2.01254	0.802054	-2.50923	0.0120996	0.0419258	DOWN	SiO2_vs_PBS
1929	Stoml1	4.55304	-2.10581	0.706313	-2.98142	0.00286915	0.012993	DOWN	SiO2_vs_PBS
1930	Strip1	18.0339	-1.23023	0.365111	-3.36946	0.000753152	0.00426076	DOWN	SiO2_vs_PBS
1931	Stx17	9.62175	-1.10659	0.449821	-2.46007	0.0138909	0.0466646	DOWN	SiO2_vs_PBS
1932	Stx2	7.99016	-1.85181	0.522075	-3.54702	0.000389608	0.00243955	DOWN	SiO2_vs_PBS
1933	Stx8	23.3923	1.10269	0.271617	4.0597	4.91e-05	0.000412685	UP	SiO2_vs_PBS
1934	Stxbp3.ps	6.84354	-1.56957	0.578176	-2.71469	0.00663376	0.0257648	DOWN	SiO2_vs_PBS
1935	Sub1	450.324	1.32353	0.201047	6.58316	4.61e-11	1.7e-09	UP	SiO2_vs_PBS
1936	Sugp1	18.1821	-1.55398	0.361141	-4.30297	1.69e-05	0.000163631	DOWN	SiO2_vs_PBS
1937	Sumf2	8.17146	-1.20295	0.494041	-2.43491	0.0148954	0.0492048	DOWN	SiO2_vs_PBS
1938	Suox	6.5789	-1.61261	0.554257	-2.90951	0.00362002	0.0157157	DOWN	SiO2_vs_PBS
1939	Supt20	10.9498	-1.32589	0.437686	-3.02931	0.00245114	0.0113905	DOWN	SiO2_vs_PBS
1940	Supt4a	139.445	1.06072	0.158402	6.69636	2.14e-11	8.52e-10	UP	SiO2_vs_PBS
1941	Surf4	172.663	-1.22991	0.155675	-7.90051	2.78e-15	4.68e-13	DOWN	SiO2_vs_PBS
1942	Surf6	3.76082	-2.73319	0.882837	-3.09592	0.00196205	0.00950188	DOWN	SiO2_vs_PBS
1943	Susd4	32.4562	-1.67183	0.407984	-4.0978	4.17e-05	0.000358963	DOWN	SiO2_vs_PBS
1944	Suz12	5.11931	1.59107	0.565414	2.814	0.00489296	0.0199393	UP	SiO2_vs_PBS
1945	Svbp	28.8511	1.07906	0.278394	3.87603	0.000106175	0.000800863	UP	SiO2_vs_PBS
1946	Swsap1	5.70239	-2.26631	0.651651	-3.4778	0.00050555	0.00304077	DOWN	SiO2_vs_PBS
1947	Syce3	28.2504	2.22137	0.428561	5.18332	2.18e-07	3.4e-06	UP	SiO2_vs_PBS
1948	Sycp2l	27.6942	-1.12866	0.265011	-4.25894	2.05e-05	0.0001946	DOWN	SiO2_vs_PBS
1949	Sycp3	1637.25	1.12382	0.232007	4.84391	1.27e-06	1.63e-05	UP	SiO2_vs_PBS
1950	Syngr3	7.47884	-1.93772	0.67923	-2.85283	0.00433324	0.0181895	DOWN	SiO2_vs_PBS
1951	Synj1	10.6979	1.82751	0.39271	4.65357	3.26e-06	3.79e-05	UP	SiO2_vs_PBS
1952	Tab3	8.90585	1.32585	0.437055	3.03361	0.00241651	0.0112724	UP	SiO2_vs_PBS
1953	Tada1	12.4741	-1.11463	0.403549	-2.76206	0.00574372	0.0228905	DOWN	SiO2_vs_PBS
1954	Taf6	20.7099	-1.52615	0.323316	-4.72029	2.36e-06	2.84e-05	DOWN	SiO2_vs_PBS
1955	Taf6l	7.63996	-1.16834	0.462973	-2.52356	0.0116174	0.0405716	DOWN	SiO2_vs_PBS
1956	Taok2	5.38166	-1.90631	0.762659	-2.49956	0.0124349	0.0427037	DOWN	SiO2_vs_PBS
1957	Tbc1d10a	16.1259	-2.00005	0.448585	-4.45858	8.25e-06	8.54e-05	DOWN	SiO2_vs_PBS
1958	Tbc1d17	4.47912	-1.66478	0.685191	-2.42965	0.0151133	0.049773	DOWN	SiO2_vs_PBS
1959	Tbc1d22a	8.09572	-1.6436	0.507182	-3.24065	0.00119256	0.0063138	DOWN	SiO2_vs_PBS
1960	Tbc1d25	7.01812	-1.35787	0.516389	-2.62955	0.00854979	0.0316582	DOWN	SiO2_vs_PBS
1961	Tbca	158.183	1.61668	0.238369	6.78228	1.18e-11	5.05e-10	UP	SiO2_vs_PBS
1962	Tbcd	32.3983	-1.11024	0.365681	-3.03609	0.00239671	0.0112068	DOWN	SiO2_vs_PBS
1963	Tbl3	24.1497	-1.55673	0.321908	-4.83593	1.33e-06	1.69e-05	DOWN	SiO2_vs_PBS
1964	Tceal8	7.71243	1.46193	0.584098	2.50288	0.0123186	0.0424782	UP	SiO2_vs_PBS
1965	Tceal9	72.7913	1.30278	0.256362	5.08178	3.74e-07	5.48e-06	UP	SiO2_vs_PBS
1966	Tcf25	22.1641	-1.59142	0.333709	-4.76888	1.85e-06	2.28e-05	DOWN	SiO2_vs_PBS
1967	Tcf3	18.6918	-1.37241	0.39268	-3.49499	0.00047408	0.00287449	DOWN	SiO2_vs_PBS
1968	Tcfl5	5.76066	1.26615	0.500993	2.52729	0.0114947	0.0401941	UP	SiO2_vs_PBS
1969	Tcn2	98.6442	-1.53094	0.224565	-6.81737	9.27e-12	4.06e-10	DOWN	SiO2_vs_PBS
1970	Tcp11l2	12.7731	-1.33755	0.42499	-3.14725	0.00164814	0.00827286	DOWN	SiO2_vs_PBS
1971	Tent5b	19.6945	-2.13712	0.447507	-4.77562	1.79e-06	2.21e-05	DOWN	SiO2_vs_PBS
1972	Tesc	47.8237	1.14121	0.415159	2.74884	0.0059806	0.0236034	UP	SiO2_vs_PBS
1973	Tex12	31.5921	1.0581	0.256218	4.1297	3.63e-05	0.000317648	UP	SiO2_vs_PBS
1974	Tex19.1	16.9015	-1.29113	0.359267	-3.59378	0.000325909	0.00209715	DOWN	SiO2_vs_PBS
1975	Tfap4	2.92406	1.8291	0.732715	2.49633	0.0125485	0.0430211	UP	SiO2_vs_PBS
1976	Tfip11	33.9568	-1.22152	0.333116	-3.66697	0.000245444	0.00164777	DOWN	SiO2_vs_PBS
1977	Tgfb3	6.86896	-1.39457	0.518473	-2.68977	0.00715015	0.0273849	DOWN	SiO2_vs_PBS
1978	Thap11	69.2271	-1.22491	0.176621	-6.93527	4.05e-12	2.05e-10	DOWN	SiO2_vs_PBS
1979	Thbs4	12.0345	-1.79448	0.482816	-3.71671	0.000201838	0.00140825	DOWN	SiO2_vs_PBS
1980	Thop1	23.0044	-1.69336	0.34666	-4.88479	1.04e-06	1.36e-05	DOWN	SiO2_vs_PBS
1981	Thtpa	3.55316	-3.54924	1.0734	-3.30654	0.000944564	0.00518052	DOWN	SiO2_vs_PBS
1982	Timm10	39.8925	1.21036	0.264272	4.57996	4.65e-06	5.2e-05	UP	SiO2_vs_PBS
1983	Timm13	65.094	1.0172	0.20664	4.92257	8.54e-07	1.14e-05	UP	SiO2_vs_PBS
1984	Timm29	28.1367	-1.03511	0.395187	-2.61928	0.00881157	0.0324064	DOWN	SiO2_vs_PBS
1985	Timm50	87.1265	-1.00088	0.22944	-4.36229	1.29e-05	0.000127508	DOWN	SiO2_vs_PBS
1986	Timm8b	171.795	1.55331	0.223158	6.96057	3.39e-12	1.77e-10	UP	SiO2_vs_PBS
1987	Tle4	36.2164	1.06167	0.250718	4.2345	2.29e-05	0.000214724	UP	SiO2_vs_PBS
1988	Tle6	230.244	-1.40243	0.217015	-6.46235	1.03e-10	3.4e-09	DOWN	SiO2_vs_PBS
1989	Tlk1	14.2348	1.38949	0.377514	3.68062	0.000232666	0.0015717	UP	SiO2_vs_PBS
1990	Tm9sf4	11.1073	-1.15279	0.424416	-2.71619	0.00660379	0.0256586	DOWN	SiO2_vs_PBS
1991	Tma7	60.9003	1.26985	0.21014	6.04289	1.51e-09	3.83e-08	UP	SiO2_vs_PBS
1992	Tma7.ps	136.556	1.30045	0.180775	7.19376	6.3e-13	4.08e-11	UP	SiO2_vs_PBS
1993	Tmcc2	4.29342	-1.92654	0.737452	-2.61242	0.00899037	0.0329771	DOWN	SiO2_vs_PBS
1994	Tmed2	73.219	-1.16699	0.26627	-4.38271	1.17e-05	0.000117447	DOWN	SiO2_vs_PBS
1995	Tmed2b	317.637	-2.11848	0.254545	-8.32263	8.6e-17	2.4e-14	DOWN	SiO2_vs_PBS
1996	Tmed9	48.575	-1.34635	0.421048	-3.19762	0.00138565	0.00717276	DOWN	SiO2_vs_PBS
1997	Tmem106c	13.3898	-1.16702	0.3658	-3.19031	0.00142121	0.0073065	DOWN	SiO2_vs_PBS
1998	Tmem108	13.874	-1.0315	0.351413	-2.93529	0.00333241	0.0146824	DOWN	SiO2_vs_PBS
[truncated: 183 more rows]

## Sheet: advs202410353-sup-0002-TableS3
Table S3. DEGs in oocytes of female offspring between SiO2-COOH NPs treatment and SiO2 NPs treatment.
	rowname	baseMean	log2FoldChange	lfcSE	stat	pvalue	padj	change	Group
1	X0610009B22Rik	64.4457	-1.51617	0.202701	-7.47981	7.44e-14	2.2e-12	DOWN	SiO2-COOH_vs_SiO2
2	X0610009L18Rik	2.6546	-1.95913	0.701286	-2.79363	0.00521206	0.0193898	DOWN	SiO2-COOH_vs_SiO2
3	X0610040F04Rik	4.46553	-1.9885	0.610333	-3.25805	0.00112181	0.0051464	DOWN	SiO2-COOH_vs_SiO2
4	X1010001B22Rik	18.2595	-1.83914	0.360573	-5.1006	3.39e-07	3.49e-06	DOWN	SiO2-COOH_vs_SiO2
5	X1110020A21Rik	2.48229	-2.26183	0.802033	-2.82012	0.0048006	0.0180687	DOWN	SiO2-COOH_vs_SiO2
6	X1110059G10Rik	9.04197	-1.53042	0.374098	-4.09096	4.3e-05	0.000294695	DOWN	SiO2-COOH_vs_SiO2
7	X1300002E11Rik	4.97637	-1.58529	0.502136	-3.1571	0.00159349	0.00698913	DOWN	SiO2-COOH_vs_SiO2
8	X1500011B03Rik	31.7296	-1.27089	0.23636	-5.37694	7.58e-08	8.91e-07	DOWN	SiO2-COOH_vs_SiO2
9	X1700001L19Rik	12.3798	-1.48168	0.328175	-4.51492	6.33e-06	5.12e-05	DOWN	SiO2-COOH_vs_SiO2
10	X1700006J14Rik	8.67805	-1.11195	0.36174	-3.0739	0.00211283	0.00891157	DOWN	SiO2-COOH_vs_SiO2
11	X1700017B05Rik	3.06012	1.84505	0.701659	2.62956	0.0085496	0.0294734	UP	SiO2-COOH_vs_SiO2
12	X1700018B24Rik	126.512	-1.67509	0.322627	-5.19204	2.08e-07	2.23e-06	DOWN	SiO2-COOH_vs_SiO2
13	X1700021J08Rik	0.973526	3.13651	1.24306	2.52321	0.0116289	0.0380123	UP	SiO2-COOH_vs_SiO2
14	X1700030K09Rik	2.80807	2.02088	0.814901	2.47991	0.0131417	0.042188	UP	SiO2-COOH_vs_SiO2
15	X1700030O20Rik	2.95819	-3.00205	0.816137	-3.67836	0.000234736	0.00133057	DOWN	SiO2-COOH_vs_SiO2
16	X1700061H18Rik	2.70052	-2.4159	0.765135	-3.15748	0.00159139	0.00698223	DOWN	SiO2-COOH_vs_SiO2
17	X1700064M15Rik	1.65524	-3.7689	1.05321	-3.57848	0.000345601	0.00185106	DOWN	SiO2-COOH_vs_SiO2
18	X1700097N02Rik	13.81	-3.39665	0.982567	-3.45691	0.000546397	0.00277609	DOWN	SiO2-COOH_vs_SiO2
19	X1700113A16Rik	6.89782	-1.49344	0.414994	-3.59871	0.000319801	0.00173686	DOWN	SiO2-COOH_vs_SiO2
20	X1700116B05Rik	7.22023	-3.37122	0.770441	-4.37571	1.21e-05	9.21e-05	DOWN	SiO2-COOH_vs_SiO2
21	X1700119H24Rik	1.36079	-4.28514	1.31863	-3.2497	0.00115527	0.00526894	DOWN	SiO2-COOH_vs_SiO2
22	X1810007C17Rik	2.30555	-2.17772	0.802938	-2.71218	0.00668415	0.0239149	DOWN	SiO2-COOH_vs_SiO2
23	X1810009A15Rik	9.54619	-2.10126	0.396717	-5.29662	1.18e-07	1.33e-06	DOWN	SiO2-COOH_vs_SiO2
24	X1810013L24Rik	8.65613	-1.20664	0.40127	-3.00704	0.00263803	0.0108002	DOWN	SiO2-COOH_vs_SiO2
25	X1810037I17Rik	20.6858	-1.66014	0.307759	-5.39429	6.88e-08	8.17e-07	DOWN	SiO2-COOH_vs_SiO2
26	X1810044D09Rik	7.25918	-1.80199	0.418849	-4.30226	1.69e-05	0.000125231	DOWN	SiO2-COOH_vs_SiO2
27	X1810058I24Rik	22.4089	-1.05667	0.239445	-4.41301	1.02e-05	7.86e-05	DOWN	SiO2-COOH_vs_SiO2
28	X1810059C17Rik	1.13958	-2.79766	1.12954	-2.47681	0.0132561	0.042474	DOWN	SiO2-COOH_vs_SiO2
29	X2310022A10Rik	6.81781	1.80102	0.504196	3.57206	0.000354186	0.00188623	UP	SiO2-COOH_vs_SiO2
30	X2310039H08Rik	12.053	-1.63565	0.385042	-4.248	2.16e-05	0.000157051	DOWN	SiO2-COOH_vs_SiO2
31	X2410021H03Rik	12.1001	-2.26253	0.429315	-5.27008	1.36e-07	1.51e-06	DOWN	SiO2-COOH_vs_SiO2
32	X2410152P15Rik	16.1442	-1.38021	0.286682	-4.81443	1.48e-06	1.36e-05	DOWN	SiO2-COOH_vs_SiO2
33	X2700099C18Rik	6.36425	-1.60823	0.43828	-3.66941	0.000243107	0.00136925	DOWN	SiO2-COOH_vs_SiO2
34	X2810408I11Rik	6.61038	-1.55986	0.470631	-3.31439	0.000918428	0.00434544	DOWN	SiO2-COOH_vs_SiO2
35	X2900009J06Rik	1.40462	-2.64238	1.06702	-2.47641	0.013271	0.0425115	DOWN	SiO2-COOH_vs_SiO2
36	X2900093K20Rik	7.86175	-2.1324	0.465303	-4.58281	4.59e-06	3.81e-05	DOWN	SiO2-COOH_vs_SiO2
37	X3110009E18Rik	4.31446	-1.52479	0.525589	-2.9011	0.00371854	0.0144827	DOWN	SiO2-COOH_vs_SiO2
38	X3110040N11Rik	15.0998	-1.02739	0.289376	-3.55037	0.000384687	0.00203385	DOWN	SiO2-COOH_vs_SiO2
39	X3110082I17Rik	9.60517	1.70404	0.448194	3.80201	0.000143527	0.000859415	UP	SiO2-COOH_vs_SiO2
40	X4833439L19Rik	42.5324	1.70153	0.249558	6.81817	9.22e-12	2e-10	UP	SiO2-COOH_vs_SiO2
41	X4930435F18Rik	1.68337	-3.46823	1.06185	-3.26621	0.00108999	0.00501253	DOWN	SiO2-COOH_vs_SiO2
42	X4930442L01Rik	1.28891	3.50821	1.16405	3.01379	0.00258008	0.0105919	UP	SiO2-COOH_vs_SiO2
43	X4930451I11Rik	1.49604	-3.31411	1.15331	-2.87357	0.00405865	0.0156314	DOWN	SiO2-COOH_vs_SiO2
44	X4930471G24Rik	1.79444	-2.15505	0.892152	-2.41556	0.0157109	0.0488657	DOWN	SiO2-COOH_vs_SiO2
45	X4930486L24Rik	0.976885	3.72103	1.52995	2.43212	0.0150106	0.0469988	UP	SiO2-COOH_vs_SiO2
46	X4930511M06Rik	2.90298	-1.7272	0.675105	-2.55842	0.0105148	0.0350639	DOWN	SiO2-COOH_vs_SiO2
47	X4930547E08Rik	6.05228	-2.00319	0.486513	-4.11745	3.83e-05	0.00026615	DOWN	SiO2-COOH_vs_SiO2
48	X4930556C24Rik	15.2557	-1.42794	0.52264	-2.73216	0.0062921	0.0227142	DOWN	SiO2-COOH_vs_SiO2
49	X4932438H23Rik	6.86492	-1.28908	0.470755	-2.73832	0.00617539	0.0223658	DOWN	SiO2-COOH_vs_SiO2
50	X4933408N05Rik	1.27495	-3.02108	1.09318	-2.76358	0.00571718	0.0209577	DOWN	SiO2-COOH_vs_SiO2
51	X6030440G07Rik	1.86957	-2.4006	0.957136	-2.50811	0.0121378	0.0394523	DOWN	SiO2-COOH_vs_SiO2
52	X6430548M08Rik	1.10184	2.98181	1.20494	2.47465	0.0133367	0.0426497	UP	SiO2-COOH_vs_SiO2
53	X6430710C18Rik	4.06229	-2.86288	0.899266	-3.18358	0.00145467	0.00645059	DOWN	SiO2-COOH_vs_SiO2
54	X8030456M14Rik	1.88595	-3.26326	1.09543	-2.97898	0.00289211	0.0116855	DOWN	SiO2-COOH_vs_SiO2
55	X8030462N17Rik	4.9018	-1.20858	0.493915	-2.44695	0.0144073	0.0453956	DOWN	SiO2-COOH_vs_SiO2
56	X8030474K03Rik	19.5658	1.22812	0.338337	3.62989	0.000283547	0.00156581	UP	SiO2-COOH_vs_SiO2
57	X9130204K15Rik	3.69587	-2.16873	0.760208	-2.85281	0.00433347	0.0165002	DOWN	SiO2-COOH_vs_SiO2
58	X9430015G10Rik	4.79461	1.43275	0.589806	2.42919	0.0151327	0.0473109	UP	SiO2-COOH_vs_SiO2
59	X9430081H08Rik	3.66904	-2.60026	0.685685	-3.79221	0.000149314	0.000889657	DOWN	SiO2-COOH_vs_SiO2
60	X9530062K07Rik	25.8139	-1.97865	0.288468	-6.85918	6.93e-12	1.55e-10	DOWN	SiO2-COOH_vs_SiO2
61	X9930012K11Rik	1.88895	3.48538	1.11335	3.13054	0.00174486	0.00754839	UP	SiO2-COOH_vs_SiO2
62	A330069E16Rik	6.30728	-2.11779	0.467154	-4.53339	5.8e-06	4.73e-05	DOWN	SiO2-COOH_vs_SiO2
63	A430018G15Rik	4.56688	-1.72522	0.520692	-3.31333	0.000921912	0.00436037	DOWN	SiO2-COOH_vs_SiO2
64	A630050E04Rik	3.93057	-1.70732	0.613199	-2.78428	0.00536466	0.0198297	DOWN	SiO2-COOH_vs_SiO2
65	A730017L22Rik	4.22453	1.69573	0.610286	2.77858	0.00545975	0.0201307	UP	SiO2-COOH_vs_SiO2
66	Aaas	38.1297	1.60352	0.292163	5.48846	4.05e-08	4.96e-07	UP	SiO2-COOH_vs_SiO2
67	Aacs	3.77822	1.79203	0.693776	2.58301	0.00979426	0.0330062	UP	SiO2-COOH_vs_SiO2
68	Aagab	13.4845	1.74373	0.385174	4.52712	5.98e-06	4.86e-05	UP	SiO2-COOH_vs_SiO2
69	Aar2	9.36401	1.23939	0.416995	2.97219	0.00295679	0.0119106	UP	SiO2-COOH_vs_SiO2
70	Aars	8.23345	1.66752	0.485191	3.43684	0.000588543	0.00296077	UP	SiO2-COOH_vs_SiO2
71	Aars2	3.36129	2.78173	0.857544	3.24383	0.00117932	0.00536757	UP	SiO2-COOH_vs_SiO2
72	Aatf	32.3934	1.07762	0.23049	4.67533	2.93e-06	2.54e-05	UP	SiO2-COOH_vs_SiO2
73	Abcb1a	2.20859	3.5173	1.05637	3.32961	0.000869685	0.00415635	UP	SiO2-COOH_vs_SiO2
74	Abcb6	8.98985	2.47026	0.514346	4.80271	1.57e-06	1.43e-05	UP	SiO2-COOH_vs_SiO2
75	Abcb8	6.09849	2.25384	0.598448	3.76615	0.000165787	0.000975552	UP	SiO2-COOH_vs_SiO2
76	Abcb9	9.8293	1.74776	0.441705	3.95685	7.59e-05	0.000488657	UP	SiO2-COOH_vs_SiO2
77	Abcf2	74.3813	1.90092	0.261176	7.2783	3.38e-13	9.2e-12	UP	SiO2-COOH_vs_SiO2
78	Abcf3	40.4357	1.4626	0.235642	6.20686	5.41e-10	9.04e-09	UP	SiO2-COOH_vs_SiO2
79	Abhd16a	31.258	1.96301	0.300299	6.53686	6.28e-11	1.21e-09	UP	SiO2-COOH_vs_SiO2
80	Abhd17b	4.64552	-1.47587	0.524393	-2.81443	0.00488635	0.0183269	DOWN	SiO2-COOH_vs_SiO2
81	Abhd17c	5.09395	-1.65239	0.543357	-3.04107	0.00235736	0.00977157	DOWN	SiO2-COOH_vs_SiO2
82	Abhd4	8.22007	2.54979	0.592642	4.30242	1.69e-05	0.00012521	UP	SiO2-COOH_vs_SiO2
83	Abi2	3.25009	-3.15021	0.913166	-3.44977	0.000561071	0.00284195	DOWN	SiO2-COOH_vs_SiO2
84	Abtb2	6.46512	2.3069	0.596405	3.868	0.000109731	0.000677516	UP	SiO2-COOH_vs_SiO2
85	Acaa1a	4.24361	1.53217	0.622566	2.46106	0.0138526	0.0439821	UP	SiO2-COOH_vs_SiO2
86	Acadvl	11.1854	2.51966	0.45033	5.59515	2.2e-08	2.88e-07	UP	SiO2-COOH_vs_SiO2
87	Acat2	27.3366	1.38001	0.251201	5.49364	3.94e-08	4.83e-07	UP	SiO2-COOH_vs_SiO2
88	Acbd7	11.9105	-2.64929	0.50751	-5.22018	1.79e-07	1.95e-06	DOWN	SiO2-COOH_vs_SiO2
89	Acly	18.7249	1.89611	0.352881	5.37323	7.73e-08	9.06e-07	UP	SiO2-COOH_vs_SiO2
90	Aco2	22.9608	2.53053	0.328233	7.70956	1.26e-14	4.12e-13	UP	SiO2-COOH_vs_SiO2
91	Acp6	9.84279	1.42692	0.382078	3.73463	0.000187993	0.00109314	UP	SiO2-COOH_vs_SiO2
92	Actb	40.5608	-1.36921	0.379008	-3.61262	0.000303117	0.00166008	DOWN	SiO2-COOH_vs_SiO2
93	Actg.ps1	9.82072	1.64515	0.396194	4.15238	3.29e-05	0.000231947	UP	SiO2-COOH_vs_SiO2
94	Actn3	9.43384	1.83096	0.581834	3.14688	0.00165021	0.00719988	UP	SiO2-COOH_vs_SiO2
95	Actn4	27.8172	2.20886	0.317526	6.95647	3.49e-12	8.14e-11	UP	SiO2-COOH_vs_SiO2
96	Actr1b	15.8534	2.01641	0.345962	5.8284	5.6e-09	8.02e-08	UP	SiO2-COOH_vs_SiO2
97	Actr2	4.76227	-1.35381	0.51003	-2.65438	0.00794549	0.0277039	DOWN	SiO2-COOH_vs_SiO2
98	Actr3.ps	29.2622	1.03733	0.24879	4.16949	3.05e-05	0.00021635	UP	SiO2-COOH_vs_SiO2
99	Actr8	16.9318	1.4353	0.306196	4.68752	2.77e-06	2.41e-05	UP	SiO2-COOH_vs_SiO2
100	Acy1	12.8015	1.08376	0.377959	2.8674	0.00413859	0.0158903	UP	SiO2-COOH_vs_SiO2
101	Acyp1	34.5887	-1.57916	0.215527	-7.32695	2.35e-13	6.5e-12	DOWN	SiO2-COOH_vs_SiO2
102	Ada	15.5886	1.3394	0.553041	2.42189	0.0154402	0.0481364	UP	SiO2-COOH_vs_SiO2
103	Adad2	39.4366	1.95542	0.412274	4.74301	2.11e-06	1.88e-05	UP	SiO2-COOH_vs_SiO2
104	Adat1	6.75358	1.2293	0.463221	2.6538	0.00795911	0.0277441	UP	SiO2-COOH_vs_SiO2
105	Adat2	6.91	-1.78947	0.445256	-4.01897	5.85e-05	0.000387764	DOWN	SiO2-COOH_vs_SiO2
106	Adck1	6.80948	1.42166	0.47832	2.97221	0.00295667	0.0119106	UP	SiO2-COOH_vs_SiO2
107	Adipor1	28.1225	1.43697	0.243841	5.89306	3.79e-09	5.6e-08	UP	SiO2-COOH_vs_SiO2
108	Adora2b	5.48834	2.35144	0.664438	3.53898	0.000401669	0.00211019	UP	SiO2-COOH_vs_SiO2
109	Adprs	16.2975	1.78491	0.36816	4.8482	1.25e-06	1.17e-05	UP	SiO2-COOH_vs_SiO2
110	Adsl	10.4872	1.08022	0.358848	3.01025	0.00261035	0.0107033	UP	SiO2-COOH_vs_SiO2
111	Afg3l2	19.7552	1.51147	0.297939	5.07307	3.91e-07	3.99e-06	UP	SiO2-COOH_vs_SiO2
112	Agfg2	2.79745	2.55347	0.866612	2.9465	0.00321395	0.0128028	UP	SiO2-COOH_vs_SiO2
113	Agpat1	14.3406	1.76149	0.372704	4.72625	2.29e-06	2.03e-05	UP	SiO2-COOH_vs_SiO2
114	Agr3	89.1908	-1.6556	0.203336	-8.1422	3.88e-16	1.56e-14	DOWN	SiO2-COOH_vs_SiO2
115	Ahsa2	6.99234	-2.27527	0.484797	-4.69324	2.69e-06	2.35e-05	DOWN	SiO2-COOH_vs_SiO2
116	Aifm1	40.0428	1.43068	0.217097	6.59006	4.4e-11	8.61e-10	UP	SiO2-COOH_vs_SiO2
117	Aifm2	10.3997	1.26547	0.38443	3.2918	0.000995498	0.00464554	UP	SiO2-COOH_vs_SiO2
118	Aig1	10.2215	-1.15127	0.336173	-3.42463	0.000615644	0.00308426	DOWN	SiO2-COOH_vs_SiO2
119	Ak2	86.1805	1.00756	0.282397	3.56788	0.000359885	0.00191338	UP	SiO2-COOH_vs_SiO2
120	Ak3l2.ps	13.5553	2.78986	0.477319	5.84486	5.07e-09	7.33e-08	UP	SiO2-COOH_vs_SiO2
121	Akap8l	7.6759	1.47974	0.449539	3.29167	0.000995941	0.00464597	UP	SiO2-COOH_vs_SiO2
122	Akr1c21	9.30078	-1.60208	0.614272	-2.60809	0.00910486	0.0310693	DOWN	SiO2-COOH_vs_SiO2
123	Akt1s1	10.0626	2.2059	0.473322	4.66045	3.16e-06	2.72e-05	UP	SiO2-COOH_vs_SiO2
124	Akt2	7.64701	1.67125	0.495478	3.37302	0.000743499	0.00363698	UP	SiO2-COOH_vs_SiO2
125	Akt2.ps	14.6111	4.21407	0.614269	6.86029	6.87e-12	1.54e-10	UP	SiO2-COOH_vs_SiO2
126	Aldh16a1	13.7988	1.55655	0.388304	4.00858	6.11e-05	0.000402503	UP	SiO2-COOH_vs_SiO2
127	Aldh2	14.2031	2.15764	0.563622	3.82817	0.000129101	0.000784713	UP	SiO2-COOH_vs_SiO2
128	Aldh9a1	109.388	1.9008	0.241901	7.85779	3.91e-15	1.38e-13	UP	SiO2-COOH_vs_SiO2
129	Aldoa	52.4598	1.35248	0.377704	3.5808	0.000342547	0.00183739	UP	SiO2-COOH_vs_SiO2
130	Aldoc	3.6605	1.74237	0.684352	2.54601	0.0108961	0.0361416	UP	SiO2-COOH_vs_SiO2
131	Alg1	45.5871	1.06284	0.194559	5.46279	4.69e-08	5.69e-07	UP	SiO2-COOH_vs_SiO2
132	Alkbh5	51.4012	1.33464	0.36555	3.65105	0.000261172	0.00145802	UP	SiO2-COOH_vs_SiO2
133	Amd1	5.4057	-1.81946	0.61789	-2.94464	0.00323327	0.0128682	DOWN	SiO2-COOH_vs_SiO2
134	Amdhd2	11.0204	1.14453	0.380725	3.00618	0.00264551	0.0108241	UP	SiO2-COOH_vs_SiO2
135	Ammecr1	6.83755	-2.06585	0.468598	-4.40857	1.04e-05	8.01e-05	DOWN	SiO2-COOH_vs_SiO2
136	Ammecr1l	4.01762	1.97584	0.681334	2.89997	0.00373202	0.0145309	UP	SiO2-COOH_vs_SiO2
137	Anapc11	40.5558	-1.04725	0.201455	-5.19843	2.01e-07	2.16e-06	DOWN	SiO2-COOH_vs_SiO2
138	Anapc13	32.7865	-1.87276	0.231421	-8.09244	5.85e-16	2.3e-14	DOWN	SiO2-COOH_vs_SiO2
139	Anapc2	47.6281	1.73223	0.319187	5.427	5.73e-08	6.86e-07	UP	SiO2-COOH_vs_SiO2
140	Anapc5	49.2732	1.857	0.197541	9.40059	5.43e-21	5.59e-19	UP	SiO2-COOH_vs_SiO2
141	Anapc7	19.4005	1.348	0.308833	4.36481	1.27e-05	9.63e-05	UP	SiO2-COOH_vs_SiO2
142	Angel1	30.6156	2.14024	0.320738	6.67286	2.51e-11	5.05e-10	UP	SiO2-COOH_vs_SiO2
143	Ankfy1	2.14628	2.5014	0.980703	2.55062	0.0107532	0.0357569	UP	SiO2-COOH_vs_SiO2
144	Ankrd27	15.3836	1.68517	0.349147	4.82652	1.39e-06	1.28e-05	UP	SiO2-COOH_vs_SiO2
145	Ankrd36	8.42066	-1.49137	0.389619	-3.82776	0.000129317	0.000785663	DOWN	SiO2-COOH_vs_SiO2
146	Ankrd46	11.8215	1.31954	0.360581	3.65948	0.000252731	0.00141745	UP	SiO2-COOH_vs_SiO2
147	Anp32b.ps1	8.71458	1.15024	0.416197	2.7637	0.00571505	0.0209557	UP	SiO2-COOH_vs_SiO2
148	Antxr1	3.9843	-1.85687	0.570415	-3.25529	0.00113275	0.0051894	DOWN	SiO2-COOH_vs_SiO2
149	Anxa6	19.3966	2.29391	0.41204	5.5672	2.59e-08	3.32e-07	UP	SiO2-COOH_vs_SiO2
150	Anxa7	37.1661	1.14339	0.211769	5.39924	6.69e-08	7.96e-07	UP	SiO2-COOH_vs_SiO2
151	Ap1b1	21.5506	2.00366	0.329231	6.08589	1.16e-09	1.86e-08	UP	SiO2-COOH_vs_SiO2
152	Ap1m1	28.5387	1.38298	0.240831	5.74253	9.33e-09	1.29e-07	UP	SiO2-COOH_vs_SiO2
153	Ap2a1	9.58608	1.09545	0.377208	2.90409	0.00368317	0.0143744	UP	SiO2-COOH_vs_SiO2
154	Ap2a2	16.6675	1.81693	0.337256	5.38739	7.15e-08	8.47e-07	UP	SiO2-COOH_vs_SiO2
155	Ap2m1	19.6148	1.30654	0.282257	4.62892	3.68e-06	3.12e-05	UP	SiO2-COOH_vs_SiO2
156	Ap2m1.ps	388.403	2.06318	0.270558	7.62564	2.43e-14	7.62e-13	UP	SiO2-COOH_vs_SiO2
157	Ap3b1	13.5009	1.32982	0.373439	3.561	0.000369452	0.00195876	UP	SiO2-COOH_vs_SiO2
158	Ap3b2	17.9126	1.57236	0.324091	4.85161	1.22e-06	1.15e-05	UP	SiO2-COOH_vs_SiO2
159	Ap3d1	11.3334	1.03563	0.366344	2.82694	0.00469956	0.0177315	UP	SiO2-COOH_vs_SiO2
160	Ap3m1.ps	11.9957	1.14807	0.441489	2.60044	0.00931041	0.031673	UP	SiO2-COOH_vs_SiO2
161	Ap3m2	6.11775	1.33958	0.489755	2.7352	0.00623433	0.0225362	UP	SiO2-COOH_vs_SiO2
162	Ap3s1	24.5804	-1.1762	0.243957	-4.82133	1.43e-06	1.32e-05	DOWN	SiO2-COOH_vs_SiO2
163	Ap4s1	36.3588	-2.3649	0.333478	-7.09161	1.33e-12	3.28e-11	DOWN	SiO2-COOH_vs_SiO2
164	Ap5b1	6.81864	1.53025	0.490149	3.12201	0.00179621	0.00775058	UP	SiO2-COOH_vs_SiO2
165	Ap5z1	4.01839	1.6198	0.642808	2.51987	0.0117397	0.0383178	UP	SiO2-COOH_vs_SiO2
166	Apba3	4.61409	1.48634	0.571209	2.6021	0.00926538	0.0315441	UP	SiO2-COOH_vs_SiO2
167	Apbb1	10.5925	1.955	0.425619	4.5933	4.36e-06	3.64e-05	UP	SiO2-COOH_vs_SiO2
168	Apeh	23.468	1.27871	0.295891	4.32155	1.55e-05	0.000115472	UP	SiO2-COOH_vs_SiO2
169	Apoc2	62.1373	-1.57922	0.2348	-6.72579	1.75e-11	3.58e-10	DOWN	SiO2-COOH_vs_SiO2
170	Apoo	85.5097	-1.08023	0.213297	-5.06445	4.1e-07	4.16e-06	DOWN	SiO2-COOH_vs_SiO2
171	Apoo.ps	335.334	-1.07709	0.199852	-5.38942	7.07e-08	8.38e-07	DOWN	SiO2-COOH_vs_SiO2
172	Araf	17.3782	1.37355	0.336709	4.07933	4.52e-05	0.000307764	UP	SiO2-COOH_vs_SiO2
173	Arcn1	21.342	1.13887	0.261833	4.34961	1.36e-05	0.000102852	UP	SiO2-COOH_vs_SiO2
174	Arf1	154.032	1.71202	0.171131	10.0041	1.46e-23	2.66e-21	UP	SiO2-COOH_vs_SiO2
175	Arf3	32.9547	1.10789	0.355951	3.11247	0.00185531	0.00796907	UP	SiO2-COOH_vs_SiO2
176	Arfgap2	13.3379	2.87544	0.454369	6.32844	2.48e-10	4.41e-09	UP	SiO2-COOH_vs_SiO2
177	Arfgap3	6.36607	1.4631	0.501675	2.91642	0.00354071	0.0139001	UP	SiO2-COOH_vs_SiO2
178	Arglu1	12.8927	-1.44649	0.323694	-4.46869	7.87e-06	6.21e-05	DOWN	SiO2-COOH_vs_SiO2
179	Arhgap1	7.03602	2.08646	0.518921	4.02077	5.8e-05	0.000385016	UP	SiO2-COOH_vs_SiO2
180	Arhgap10	16.3927	1.16723	0.303633	3.8442	0.000120945	0.000739197	UP	SiO2-COOH_vs_SiO2
181	Arhgap20os	39.972	-1.73301	0.246441	-7.03216	2.03e-12	4.9e-11	DOWN	SiO2-COOH_vs_SiO2
182	Arhgap39	5.26881	1.42435	0.564009	2.5254	0.0115567	0.0378075	UP	SiO2-COOH_vs_SiO2
183	Arhgdia	121.681	1.35388	0.244083	5.5468	2.91e-08	3.69e-07	UP	SiO2-COOH_vs_SiO2
184	Arhgef16	35.1153	1.26877	0.251588	5.04305	4.58e-07	4.63e-06	UP	SiO2-COOH_vs_SiO2
185	Arid3b	3.23949	2.12155	0.796887	2.6623	0.00776095	0.0271889	UP	SiO2-COOH_vs_SiO2
186	Arl14epl	13.9286	-2.93001	0.431569	-6.7892	1.13e-11	2.4e-10	DOWN	SiO2-COOH_vs_SiO2
187	Arl4a	15.7802	-1.04198	0.281586	-3.7004	0.000215259	0.00123333	DOWN	SiO2-COOH_vs_SiO2
188	Armc5	11.4826	1.96384	0.421999	4.65367	3.26e-06	2.8e-05	UP	SiO2-COOH_vs_SiO2
189	Armc6	5.98194	1.9085	0.541703	3.52314	0.000426464	0.00222199	UP	SiO2-COOH_vs_SiO2
190	Armc7	5.65962	1.51514	0.525077	2.88556	0.00390718	0.0151419	UP	SiO2-COOH_vs_SiO2
191	Armh3	7.8927	1.18462	0.43354	2.73245	0.00628658	0.0227004	UP	SiO2-COOH_vs_SiO2
192	Arpc1b	9.61705	1.68576	0.698232	2.41433	0.0157643	0.0490204	UP	SiO2-COOH_vs_SiO2
193	Arpc3	37.014	-1.0508	0.235557	-4.46091	8.16e-06	6.43e-05	DOWN	SiO2-COOH_vs_SiO2
194	Arpp19	15.4004	-1.46883	0.302477	-4.85601	1.2e-06	1.13e-05	DOWN	SiO2-COOH_vs_SiO2
195	Arvcf	10.0306	1.90162	0.451795	4.20904	2.56e-05	0.000184406	UP	SiO2-COOH_vs_SiO2
196	Asap1	6.51699	1.19416	0.469297	2.54458	0.0109408	0.0362604	UP	SiO2-COOH_vs_SiO2
197	Asb17os	1.33561	-3.20921	1.12292	-2.8579	0.00426454	0.0162875	DOWN	SiO2-COOH_vs_SiO2
198	Asb6	7.45005	1.50485	0.472578	3.18434	0.00145084	0.00643788	UP	SiO2-COOH_vs_SiO2
199	Ascc2	12.937	1.51871	0.347699	4.36789	1.25e-05	9.52e-05	UP	SiO2-COOH_vs_SiO2
200	Asf1b	55.2139	1.00535	0.198912	5.05425	4.32e-07	4.38e-06	UP	SiO2-COOH_vs_SiO2
201	Ash2l	10.9409	1.37893	0.361568	3.81375	0.000136876	0.00082405	UP	SiO2-COOH_vs_SiO2
202	Aspscr1	17.5863	1.55714	0.311483	4.99913	5.76e-07	5.69e-06	UP	SiO2-COOH_vs_SiO2
203	Astl	43.33	1.91575	0.631748	3.03246	0.00242567	0.0100297	UP	SiO2-COOH_vs_SiO2
204	Atad3a	11.903	1.9238	0.398298	4.83005	1.37e-06	1.26e-05	UP	SiO2-COOH_vs_SiO2
205	Atf1	6.80199	-1.17516	0.428671	-2.7414	0.00611777	0.0222095	DOWN	SiO2-COOH_vs_SiO2
206	Atf6b	43.2024	1.83576	0.262888	6.98304	2.89e-12	6.83e-11	UP	SiO2-COOH_vs_SiO2
207	Atg13	10.121	1.64807	0.412674	3.99364	6.51e-05	0.000426118	UP	SiO2-COOH_vs_SiO2
208	Atg14	20.2343	1.6895	0.309748	5.45444	4.91e-08	5.94e-07	UP	SiO2-COOH_vs_SiO2
209	Atg3	20.8058	1.08091	0.296696	3.64315	0.000269321	0.00149847	UP	SiO2-COOH_vs_SiO2
210	Atg4b	18.127	1.40576	0.29917	4.69888	2.62e-06	2.29e-05	UP	SiO2-COOH_vs_SiO2
211	Atg7	4.08207	2.39897	0.708727	3.3849	0.000712044	0.00350343	UP	SiO2-COOH_vs_SiO2
212	Atg9a	3.69947	3.2415	0.960311	3.37547	0.000736892	0.00360599	UP	SiO2-COOH_vs_SiO2
213	Atmin	21.2953	1.36832	0.291994	4.68612	2.78e-06	2.43e-05	UP	SiO2-COOH_vs_SiO2
214	Atox1	198.627	-1.49579	0.186328	-8.02772	9.93e-16	3.77e-14	DOWN	SiO2-COOH_vs_SiO2
215	Atp13a1	11.0727	1.2961	0.374846	3.45768	0.000544838	0.00277263	UP	SiO2-COOH_vs_SiO2
216	Atp13a2	9.87504	1.94581	0.488289	3.98496	6.75e-05	0.000440034	UP	SiO2-COOH_vs_SiO2
217	Atp1a1	25.351	1.47684	0.347654	4.24803	2.16e-05	0.000157051	UP	SiO2-COOH_vs_SiO2
218	Atp2c2	19.8096	2.37047	0.538664	4.40065	1.08e-05	8.29e-05	UP	SiO2-COOH_vs_SiO2
219	Atp5a1	245.512	1.1258	0.143191	7.86221	3.77e-15	1.34e-13	UP	SiO2-COOH_vs_SiO2
220	Atp5b	120.459	1.25033	0.165105	7.57292	3.65e-14	1.11e-12	UP	SiO2-COOH_vs_SiO2
221	Atp5e	74.956	-1.38178	0.189598	-7.28791	3.15e-13	8.58e-12	DOWN	SiO2-COOH_vs_SiO2
222	Atp5g2	6.87169	-1.01177	0.395614	-2.55748	0.0105434	0.0351473	DOWN	SiO2-COOH_vs_SiO2
223	Atp5g3	130.982	-1.26535	0.174783	-7.23955	4.5e-13	1.19e-11	DOWN	SiO2-COOH_vs_SiO2
224	Atp5h	63.983	-1.50377	0.187801	-8.00727	1.17e-15	4.39e-14	DOWN	SiO2-COOH_vs_SiO2
225	Atp5j	31.9019	-1.25829	0.245633	-5.12266	3.01e-07	3.14e-06	DOWN	SiO2-COOH_vs_SiO2
226	Atp5j2	89.6862	-1.73676	0.178012	-9.75644	1.73e-22	2.53e-20	DOWN	SiO2-COOH_vs_SiO2
227	Atp5k	89.2271	-1.96157	0.230834	-8.49775	1.93e-17	9.47e-16	DOWN	SiO2-COOH_vs_SiO2
228	Atp5k.ps2	12.9786	-2.02235	0.342117	-5.91129	3.39e-09	5.05e-08	DOWN	SiO2-COOH_vs_SiO2
229	Atp5l	2.17989	-2.0431	0.776985	-2.62952	0.00855063	0.0294734	DOWN	SiO2-COOH_vs_SiO2
230	Atp5l.ps1	36.3523	-1.75692	0.227108	-7.73604	1.03e-14	3.39e-13	DOWN	SiO2-COOH_vs_SiO2
231	Atp5l2.ps	27.5992	-1.85024	0.237222	-7.7996	6.21e-15	2.13e-13	DOWN	SiO2-COOH_vs_SiO2
232	Atp5md	5.69945	-1.66329	0.46118	-3.6066	0.000310234	0.00169	DOWN	SiO2-COOH_vs_SiO2
233	Atp5mpl	70.9793	-1.70805	0.21707	-7.86864	3.59e-15	1.28e-13	DOWN	SiO2-COOH_vs_SiO2
234	Atp5o	169.459	-1.21703	0.182306	-6.67574	2.46e-11	4.96e-10	DOWN	SiO2-COOH_vs_SiO2
235	Atp6ap1	18.2997	1.52209	0.314155	4.84501	1.27e-06	1.18e-05	UP	SiO2-COOH_vs_SiO2
236	Atp6ap1l	4.10637	-1.80456	0.651153	-2.77133	0.00558274	0.0205557	DOWN	SiO2-COOH_vs_SiO2
237	Atp6v0d1	39.3095	-1.41905	0.231713	-6.12415	9.12e-10	1.49e-08	DOWN	SiO2-COOH_vs_SiO2
238	Atp6v1f	309.974	-1.3846	0.133061	-10.4057	2.33e-25	6.46e-23	DOWN	SiO2-COOH_vs_SiO2
239	Atpif1	77.761	-1.72258	0.273709	-6.29348	3.1e-10	5.45e-09	DOWN	SiO2-COOH_vs_SiO2
240	Atr	5.87674	-1.13041	0.449933	-2.51239	0.0119918	0.0390445	DOWN	SiO2-COOH_vs_SiO2
241	Atxn2l	5.32199	1.79731	0.612226	2.93569	0.00332802	0.0131821	UP	SiO2-COOH_vs_SiO2
242	AU020206	6.56641	-1.2282	0.500553	-2.45369	0.01414	0.0447659	DOWN	SiO2-COOH_vs_SiO2
243	Aurka	46.5582	1.48545	0.2305	6.44448	1.16e-10	2.16e-09	UP	SiO2-COOH_vs_SiO2
244	AV099323	3.52252	-1.89636	0.597309	-3.17483	0.00149923	0.00663044	DOWN	SiO2-COOH_vs_SiO2
245	AV356131	6.13803	-1.44812	0.504586	-2.86991	0.00410591	0.0157831	DOWN	SiO2-COOH_vs_SiO2
246	Aven	32.3612	-1.46215	0.229019	-6.38438	1.72e-10	3.15e-09	DOWN	SiO2-COOH_vs_SiO2
247	AW209491	9.53507	1.31875	0.424096	3.10955	0.00187371	0.00803771	UP	SiO2-COOH_vs_SiO2
248	AY036118	124.068	-1.81966	0.424424	-4.28736	1.81e-05	0.000133355	DOWN	SiO2-COOH_vs_SiO2
249	B020010K11Rik	11.0651	1.74473	0.370675	4.70691	2.51e-06	2.21e-05	UP	SiO2-COOH_vs_SiO2
250	B230219D22Rik	6.95493	-1.24798	0.45307	-2.7545	0.00587816	0.0214708	DOWN	SiO2-COOH_vs_SiO2
251	B2m	35.7384	-1.62714	0.374637	-4.34323	1.4e-05	0.000105654	DOWN	SiO2-COOH_vs_SiO2
252	B3galt6	8.05508	1.47617	0.453933	3.25196	0.00114612	0.00523798	UP	SiO2-COOH_vs_SiO2
253	B3gnt7	2.40406	2.22122	0.897887	2.47383	0.0133673	0.0427066	UP	SiO2-COOH_vs_SiO2
254	B4galt4	10.2177	1.13495	0.369678	3.07011	0.00213983	0.00900193	UP	SiO2-COOH_vs_SiO2
255	B4galt6	3.34288	-1.77162	0.666101	-2.65969	0.00782137	0.0273573	DOWN	SiO2-COOH_vs_SiO2
256	B4galt7	4.80348	1.39928	0.569603	2.45659	0.0140264	0.0444594	UP	SiO2-COOH_vs_SiO2
257	Bach1	3.69729	-1.72626	0.582043	-2.96586	0.00301842	0.0121294	DOWN	SiO2-COOH_vs_SiO2
258	Bag6	4.731	-1.3034	0.507399	-2.56879	0.0102055	0.0341323	DOWN	SiO2-COOH_vs_SiO2
259	Baiap2	6.84222	1.72146	0.508914	3.38263	0.000717964	0.00352767	UP	SiO2-COOH_vs_SiO2
260	Baiap2l1	52.2693	1.40484	0.207804	6.7604	1.38e-11	2.87e-10	UP	SiO2-COOH_vs_SiO2
261	Bambi.ps1	4.66307	1.63549	0.643645	2.54098	0.0110542	0.0365382	UP	SiO2-COOH_vs_SiO2
262	Banf1	101.347	-1.48854	0.489326	-3.04203	0.0023499	0.00974671	DOWN	SiO2-COOH_vs_SiO2
263	Bap1	15.6771	2.99986	0.624503	4.8036	1.56e-06	1.43e-05	UP	SiO2-COOH_vs_SiO2
264	Bbip1	5.7996	-1.34103	0.455204	-2.94599	0.00321919	0.0128198	DOWN	SiO2-COOH_vs_SiO2
265	BC005537	40.6667	-1.71518	0.277067	-6.19049	6e-10	9.93e-09	DOWN	SiO2-COOH_vs_SiO2
266	Bcar1	15.8503	1.96491	0.373341	5.26306	1.42e-07	1.56e-06	UP	SiO2-COOH_vs_SiO2
267	Bcar3	9.66127	1.54316	0.399733	3.86048	0.000113166	0.000695171	UP	SiO2-COOH_vs_SiO2
268	Bcas3	11.0916	2.34011	0.472711	4.9504	7.41e-07	7.23e-06	UP	SiO2-COOH_vs_SiO2
269	Bckdha	79.4669	1.04577	0.18659	5.60463	2.09e-08	2.75e-07	UP	SiO2-COOH_vs_SiO2
270	Bcl2l1	5.873	1.8422	0.591062	3.11677	0.00182847	0.00787416	UP	SiO2-COOH_vs_SiO2
271	Bet1	26.4457	-1.00311	0.256105	-3.91682	8.97e-05	0.000566646	DOWN	SiO2-COOH_vs_SiO2
272	Bex1	13.8902	-1.1005	0.316812	-3.47368	0.000513369	0.00262536	DOWN	SiO2-COOH_vs_SiO2
273	Bex4	24.8211	-1.2779	0.366743	-3.48446	0.00049314	0.00253754	DOWN	SiO2-COOH_vs_SiO2
274	Bicdl2	1.81658	2.74754	1.0995	2.4989	0.0124579	0.0403055	UP	SiO2-COOH_vs_SiO2
275	Bid	9.91295	1.40901	0.38793	3.63213	0.000281095	0.00155551	UP	SiO2-COOH_vs_SiO2
276	Bin1	1.69526	-2.85248	1.10262	-2.58701	0.00968134	0.0326837	DOWN	SiO2-COOH_vs_SiO2
277	Bin2	29.3604	1.62337	0.342672	4.73739	2.16e-06	1.93e-05	UP	SiO2-COOH_vs_SiO2
278	Bloc1s1	66.6341	-1.50379	0.22237	-6.76255	1.36e-11	2.84e-10	DOWN	SiO2-COOH_vs_SiO2
279	Bloc1s3	5.19851	1.792	0.560824	3.19531	0.00139682	0.00622522	UP	SiO2-COOH_vs_SiO2
280	Bloc1s6	12.9526	1.21255	0.332775	3.64375	0.000268692	0.00149623	UP	SiO2-COOH_vs_SiO2
281	Bmi1	9.72914	-1.0196	0.357853	-2.84921	0.00438283	0.016669	DOWN	SiO2-COOH_vs_SiO2
282	Bola1	12.7469	-2.53572	1.00879	-2.51363	0.0119497	0.0389268	DOWN	SiO2-COOH_vs_SiO2
283	Bola2	11.6681	-1.9031	0.360991	-5.27187	1.35e-07	1.5e-06	DOWN	SiO2-COOH_vs_SiO2
284	Bola3	9.62205	-1.16539	0.356321	-3.27061	0.00107315	0.00494536	DOWN	SiO2-COOH_vs_SiO2
285	Bop1	42.9045	1.86949	0.257792	7.25193	4.11e-13	1.1e-11	UP	SiO2-COOH_vs_SiO2
286	Borcs7	13.0329	-1.32598	0.302286	-4.3865	1.15e-05	8.79e-05	DOWN	SiO2-COOH_vs_SiO2
287	Bpnt1	10.2315	2.03643	0.454235	4.4832	7.35e-06	5.83e-05	UP	SiO2-COOH_vs_SiO2
288	Brat1	6.4901	2.92077	0.673117	4.33918	1.43e-05	0.000107554	UP	SiO2-COOH_vs_SiO2
289	Bri3	13.5664	-2.43105	0.387754	-6.26959	3.62e-10	6.26e-09	DOWN	SiO2-COOH_vs_SiO2
290	Brme1	24.9551	1.74651	0.300992	5.8025	6.53e-09	9.22e-08	UP	SiO2-COOH_vs_SiO2
291	Brms1	33.6717	1.41899	0.353992	4.00853	6.11e-05	0.000402503	UP	SiO2-COOH_vs_SiO2
292	Bspry	11.5391	1.02513	0.390622	2.62436	0.0086813	0.0298386	UP	SiO2-COOH_vs_SiO2
293	Btf3	69.604	-1.39347	0.179334	-7.77022	7.84e-15	2.63e-13	DOWN	SiO2-COOH_vs_SiO2
294	Btf3.ps1	252.251	-1.23902	0.156761	-7.90391	2.7e-15	9.78e-14	DOWN	SiO2-COOH_vs_SiO2
295	Btf3.ps18	16.1932	-1.95621	0.355642	-5.5005	3.79e-08	4.67e-07	DOWN	SiO2-COOH_vs_SiO2
296	Btf3.ps4	23.6617	-1.58438	0.263861	-6.0046	1.92e-09	2.97e-08	DOWN	SiO2-COOH_vs_SiO2
297	Btf3l4	40.9716	-1.04053	0.225902	-4.60614	4.1e-06	3.44e-05	DOWN	SiO2-COOH_vs_SiO2
298	Btf3l4b	213.901	-1.07998	0.204162	-5.28982	1.22e-07	1.37e-06	DOWN	SiO2-COOH_vs_SiO2
299	Btg1	38.2704	-1.2583	0.236584	-5.31859	1.05e-07	1.19e-06	DOWN	SiO2-COOH_vs_SiO2
300	Btg4	78.1398	-1.07545	0.324403	-3.31517	0.000915883	0.00433649	DOWN	SiO2-COOH_vs_SiO2
301	Btrc	6.5144	1.39532	0.474048	2.94342	0.00324611	0.0129038	UP	SiO2-COOH_vs_SiO2
302	Bud13	6.62295	1.22954	0.477538	2.57476	0.010031	0.0336419	UP	SiO2-COOH_vs_SiO2
303	Bud31	78.6862	-1.38826	0.243063	-5.7115	1.12e-08	1.53e-07	DOWN	SiO2-COOH_vs_SiO2
304	Bysl	19.2081	1.32615	0.281622	4.70898	2.49e-06	2.19e-05	UP	SiO2-COOH_vs_SiO2
305	C1d	86.6904	-1.42687	0.230561	-6.18869	6.07e-10	1e-08	DOWN	SiO2-COOH_vs_SiO2
306	C1galt1c1	12.9642	-1.38561	0.395345	-3.50482	0.000456912	0.0023721	DOWN	SiO2-COOH_vs_SiO2
307	C87487	8.37786	-1.23155	0.464288	-2.65256	0.00798844	0.0278171	DOWN	SiO2-COOH_vs_SiO2
308	Cab39	14.4831	-1.03376	0.301928	-3.42386	0.000617377	0.00309061	DOWN	SiO2-COOH_vs_SiO2
309	Cactin	23.4186	1.77067	0.43418	4.07819	4.54e-05	0.000308814	UP	SiO2-COOH_vs_SiO2
310	Cad	16.8854	1.75393	0.351384	4.99149	5.99e-07	5.9e-06	UP	SiO2-COOH_vs_SiO2
311	Calcoco1	11.1641	3.00837	0.483842	6.21767	5.05e-10	8.49e-09	UP	SiO2-COOH_vs_SiO2
312	Calhm6	3.85285	-1.8626	0.631576	-2.94913	0.00318665	0.0126978	DOWN	SiO2-COOH_vs_SiO2
313	Calr	66.4479	1.17467	0.254528	4.61511	3.93e-06	3.32e-05	UP	SiO2-COOH_vs_SiO2
314	Calu	14.4558	1.55381	0.410372	3.78635	0.000152876	0.00090843	UP	SiO2-COOH_vs_SiO2
315	Camk1g	33.9693	1.49683	0.32223	4.6452	3.4e-06	2.91e-05	UP	SiO2-COOH_vs_SiO2
316	Camsap3	23.3916	1.15541	0.314552	3.67318	0.000239547	0.00135437	UP	SiO2-COOH_vs_SiO2
317	Camta2	4.42216	2.17067	0.678644	3.19853	0.00138128	0.00617047	UP	SiO2-COOH_vs_SiO2
318	Cand2	4.68879	1.52972	0.59547	2.56894	0.0102011	0.0341263	UP	SiO2-COOH_vs_SiO2
319	Cant1	6.56988	1.25101	0.47257	2.64724	0.0081151	0.0282138	UP	SiO2-COOH_vs_SiO2
320	Capn10	5.3872	1.85994	0.572791	3.24716	0.00116563	0.00530891	UP	SiO2-COOH_vs_SiO2
321	Capn5	6.3707	1.77086	0.511573	3.46161	0.000536959	0.00273441	UP	SiO2-COOH_vs_SiO2
322	Capza1	18.9936	1.5991	0.394657	4.05186	5.08e-05	0.000341513	UP	SiO2-COOH_vs_SiO2
323	Cars	11.1368	1.24683	0.35667	3.49575	0.00047273	0.00244483	UP	SiO2-COOH_vs_SiO2
324	Cbfa2t2.ps1	3.12184	2.32814	0.792393	2.93812	0.00330211	0.0130988	UP	SiO2-COOH_vs_SiO2
325	Cbx4	6.64605	1.27518	0.485385	2.62714	0.00861052	0.0296337	UP	SiO2-COOH_vs_SiO2
326	Cc2d1b	10.7244	1.2295	0.383709	3.20424	0.00135421	0.00606788	UP	SiO2-COOH_vs_SiO2
327	Ccar2	5.26232	2.07684	0.610484	3.40195	0.000669061	0.00331436	UP	SiO2-COOH_vs_SiO2
328	Ccdc136	9.63393	1.27124	0.401222	3.16843	0.00153263	0.0067512	UP	SiO2-COOH_vs_SiO2
329	Ccdc152	17.9601	-1.58066	0.305361	-5.17634	2.26e-07	2.42e-06	DOWN	SiO2-COOH_vs_SiO2
330	Ccdc175	2.3929	-1.83129	0.759147	-2.4123	0.0158523	0.0492247	DOWN	SiO2-COOH_vs_SiO2
331	Ccdc22	9.30303	1.44861	0.439351	3.29716	0.000976677	0.00456734	UP	SiO2-COOH_vs_SiO2
332	Ccdc58	19.2486	-1.50427	0.294421	-5.10924	3.23e-07	3.35e-06	DOWN	SiO2-COOH_vs_SiO2
333	Ccdc61	38.1907	1.32408	0.288229	4.59386	4.35e-06	3.63e-05	UP	SiO2-COOH_vs_SiO2
334	Ccdc91	22.4423	1.13562	0.293824	3.86494	0.000111114	0.000684467	UP	SiO2-COOH_vs_SiO2
335	Ccdc92	30.5523	1.34996	0.253839	5.31818	1.05e-07	1.19e-06	UP	SiO2-COOH_vs_SiO2
336	Ccl27b	2.58608	-2.0282	0.728765	-2.78306	0.00538483	0.0198932	DOWN	SiO2-COOH_vs_SiO2
337	Ccnb1.ps	35.0116	1.07762	0.307865	3.50031	0.000464723	0.00240905	UP	SiO2-COOH_vs_SiO2
338	Ccnd3.ps	2.01323	2.74697	1.06921	2.56915	0.0101949	0.0341225	UP	SiO2-COOH_vs_SiO2
339	Ccnf	5.71883	1.93886	0.560803	3.4573	0.000545626	0.00277429	UP	SiO2-COOH_vs_SiO2
340	Ccnk	4.35995	-2.30321	0.76081	-3.02731	0.00246743	0.0101707	DOWN	SiO2-COOH_vs_SiO2
341	Ccno	125.059	1.20024	0.235334	5.10016	3.39e-07	3.5e-06	UP	SiO2-COOH_vs_SiO2
342	Ccny	7.15417	-1.14655	0.423592	-2.70674	0.00679482	0.0242391	DOWN	SiO2-COOH_vs_SiO2
343	Cd177	20.205	1.70117	0.486849	3.49425	0.000475402	0.00245673	UP	SiO2-COOH_vs_SiO2
344	Cd59a	3.3752	-1.60307	0.64255	-2.49485	0.0126009	0.0406888	DOWN	SiO2-COOH_vs_SiO2
345	Cd81	7.03919	1.402	0.496608	2.82316	0.00475525	0.0179213	UP	SiO2-COOH_vs_SiO2
346	Cdc20	57.798	1.95531	0.28395	6.88612	5.73e-12	1.31e-10	UP	SiO2-COOH_vs_SiO2
347	Cdc23	5.46831	1.37937	0.51085	2.70015	0.00693079	0.0246579	UP	SiO2-COOH_vs_SiO2
348	Cdc25a	3.51562	1.64391	0.669678	2.45478	0.0140972	0.0446519	UP	SiO2-COOH_vs_SiO2
349	Cdc37	46.862	1.30216	0.260109	5.0062	5.55e-07	5.52e-06	UP	SiO2-COOH_vs_SiO2
350	Cdc42se2	28.8666	1.48512	0.243795	6.09166	1.12e-09	1.8e-08	UP	SiO2-COOH_vs_SiO2
351	Cdca4	9.43001	1.14799	0.392637	2.9238	0.00345784	0.0136272	UP	SiO2-COOH_vs_SiO2
352	Cdca5	65.8351	1.10339	0.175308	6.29402	3.09e-10	5.43e-09	UP	SiO2-COOH_vs_SiO2
353	Cdca7	11.188	1.27682	0.358208	3.56448	0.00036458	0.00193525	UP	SiO2-COOH_vs_SiO2
354	Cdca8	37.3724	1.14525	0.222037	5.15792	2.5e-07	2.65e-06	UP	SiO2-COOH_vs_SiO2
355	Cdip1	4.55332	1.48467	0.597163	2.48621	0.0129112	0.0415392	UP	SiO2-COOH_vs_SiO2
356	Cdipt	8.19282	2.0171	0.494662	4.07773	4.55e-05	0.000309265	UP	SiO2-COOH_vs_SiO2
357	Cdk16	36.4812	2.18519	0.351885	6.20997	5.3e-10	8.89e-09	UP	SiO2-COOH_vs_SiO2
358	Cdk5rap3	15.278	1.59502	0.331705	4.80856	1.52e-06	1.4e-05	UP	SiO2-COOH_vs_SiO2
359	Cdk8	5.50469	-1.34926	0.478905	-2.81738	0.00484171	0.0181955	DOWN	SiO2-COOH_vs_SiO2
360	Cdkn2aipnl	82.9358	1.28327	0.189372	6.77648	1.23e-11	2.6e-10	UP	SiO2-COOH_vs_SiO2
361	Cdkn3	6.63862	-1.53258	0.440746	-3.47725	0.00050658	0.00259564	DOWN	SiO2-COOH_vs_SiO2
362	Cdv3	10.509	-1.42403	0.384013	-3.70828	0.000208669	0.00120231	DOWN	SiO2-COOH_vs_SiO2
363	Cdyl	13.0991	1.19533	0.36905	3.23893	0.00119978	0.00545507	UP	SiO2-COOH_vs_SiO2
364	Cebpzos	65.5574	-1.31444	0.228331	-5.75674	8.58e-09	1.2e-07	DOWN	SiO2-COOH_vs_SiO2
365	Cenpk	11.7667	-1.76967	0.353605	-5.00465	5.6e-07	5.56e-06	DOWN	SiO2-COOH_vs_SiO2
366	Cenpv	13.3318	-1.31241	0.401641	-3.26761	0.00108458	0.00499283	DOWN	SiO2-COOH_vs_SiO2
367	Cenpw	6.32089	-1.59976	0.44256	-3.61479	0.000300592	0.00165033	DOWN	SiO2-COOH_vs_SiO2
368	Cenpx	59.2676	-1.15508	0.202808	-5.69543	1.23e-08	1.67e-07	DOWN	SiO2-COOH_vs_SiO2
369	Cep104	6.63047	1.76769	0.512653	3.44812	0.000564504	0.00285498	UP	SiO2-COOH_vs_SiO2
370	Cep131	7.22118	1.40137	0.481022	2.91332	0.00357604	0.0140057	UP	SiO2-COOH_vs_SiO2
371	Cep72	4.87425	1.55777	0.570089	2.73251	0.00628541	0.0227004	UP	SiO2-COOH_vs_SiO2
372	Cep85	8.26329	1.46938	0.421482	3.48621	0.000489911	0.00252288	UP	SiO2-COOH_vs_SiO2
373	Cep89	4.35772	1.81128	0.622213	2.91102	0.00360248	0.0140968	UP	SiO2-COOH_vs_SiO2
374	Cers2	13.4928	1.00586	0.315243	3.19075	0.00141905	0.0063095	UP	SiO2-COOH_vs_SiO2
375	Cetn2	149.85	-1.41421	0.17584	-8.04257	8.8e-16	3.37e-14	DOWN	SiO2-COOH_vs_SiO2
376	Cetn3	38.1362	-1.31586	0.265101	-4.96362	6.92e-07	6.77e-06	DOWN	SiO2-COOH_vs_SiO2
377	Cfap20dc	6.25655	1.33206	0.506366	2.63063	0.00852263	0.0293998	UP	SiO2-COOH_vs_SiO2
378	Cfap58	6.8795	-2.27039	0.647372	-3.50709	0.000453038	0.00235307	DOWN	SiO2-COOH_vs_SiO2
379	Cfap95	33.6841	-2.23822	0.305065	-7.33686	2.19e-13	6.08e-12	DOWN	SiO2-COOH_vs_SiO2
380	Cgnl1	2.46698	-1.89941	0.765141	-2.48243	0.013049	0.0419316	DOWN	SiO2-COOH_vs_SiO2
381	Chaf1a	7.72264	2.26944	0.60077	3.77756	0.000158373	0.000938162	UP	SiO2-COOH_vs_SiO2
382	Chchd1	50.2037	-1.69708	0.19977	-8.49516	1.98e-17	9.65e-16	DOWN	SiO2-COOH_vs_SiO2
383	Chchd10	26.1895	-1.00632	0.302343	-3.32839	0.000873506	0.00417003	DOWN	SiO2-COOH_vs_SiO2
384	Chchd2	217.756	-1.13505	0.130169	-8.71978	2.79e-18	1.61e-16	DOWN	SiO2-COOH_vs_SiO2
385	Chchd7	7.87467	-1.49802	0.38999	-3.84118	0.000122444	0.000746984	DOWN	SiO2-COOH_vs_SiO2
386	Chd1l	14.3916	2.03329	0.366382	5.54964	2.86e-08	3.63e-07	UP	SiO2-COOH_vs_SiO2
387	Chfr	8.89401	1.82578	0.45643	4.00012	6.33e-05	0.000415419	UP	SiO2-COOH_vs_SiO2
388	Chga	11.7175	1.88357	0.594373	3.16901	0.00152959	0.00674005	UP	SiO2-COOH_vs_SiO2
389	Chml	0.997773	-3.01192	1.16539	-2.58447	0.0097528	0.0328832	DOWN	SiO2-COOH_vs_SiO2
390	Chmp1a	69.8704	2.05591	0.369988	5.55669	2.75e-08	3.51e-07	UP	SiO2-COOH_vs_SiO2
391	Chmp2a	238.607	-1.05139	0.175387	-5.99466	2.04e-09	3.14e-08	DOWN	SiO2-COOH_vs_SiO2
392	Chmp6	18.8566	1.03228	0.309432	3.33604	0.000849818	0.00408322	UP	SiO2-COOH_vs_SiO2
393	Chmp7	14.6628	1.46317	0.371718	3.93622	8.28e-05	0.000527251	UP	SiO2-COOH_vs_SiO2
394	Chpf2	1.16536	3.39632	1.1654	2.91429	0.00356497	0.0139747	UP	SiO2-COOH_vs_SiO2
395	Chst7	3.88848	-2.94811	0.772008	-3.81875	0.000134128	0.000809336	DOWN	SiO2-COOH_vs_SiO2
396	Chsy1	5.37196	-1.2137	0.491073	-2.47152	0.0134538	0.0429004	DOWN	SiO2-COOH_vs_SiO2
397	Chtf18	11.8183	2.37063	0.484059	4.8974	9.71e-07	9.3e-06	UP	SiO2-COOH_vs_SiO2
398	Churc1	10.5969	-1.49799	0.337879	-4.43351	9.27e-06	7.23e-05	DOWN	SiO2-COOH_vs_SiO2
399	Ciao3	8.12521	1.13525	0.412012	2.75537	0.00586254	0.0214196	UP	SiO2-COOH_vs_SiO2
400	Ciapin1	14.7291	1.25026	0.394461	3.16953	0.00152685	0.00673244	UP	SiO2-COOH_vs_SiO2
401	Cilp2	7.11769	1.64942	0.498027	3.3119	0.000926634	0.00437958	UP	SiO2-COOH_vs_SiO2
402	Cks1b	63.0012	-1.39352	0.17551	-7.93982	2.02e-15	7.39e-14	DOWN	SiO2-COOH_vs_SiO2
403	Cks2	409.174	-1.94377	0.190171	-10.2212	1.59e-24	3.85e-22	DOWN	SiO2-COOH_vs_SiO2
404	Clasrp	7.78951	2.2072	0.500069	4.41378	1.02e-05	7.85e-05	UP	SiO2-COOH_vs_SiO2
405	Clcn7	4.50038	1.65104	0.615351	2.68308	0.00729467	0.0257456	UP	SiO2-COOH_vs_SiO2
406	Clcnka	1.10287	2.93166	1.17407	2.497	0.0125248	0.0404822	UP	SiO2-COOH_vs_SiO2
407	Cldn4	20.0674	1.42362	0.37705	3.77567	0.000159577	0.000943542	UP	SiO2-COOH_vs_SiO2
408	Cldnd1	16.7201	1.12672	0.419924	2.68314	0.00729348	0.0257456	UP	SiO2-COOH_vs_SiO2
409	Clic4	13.9171	1.06637	0.367167	2.90431	0.00368061	0.0143687	UP	SiO2-COOH_vs_SiO2
410	Clk1	10.8098	-1.21985	0.343009	-3.55632	0.000376084	0.00199233	DOWN	SiO2-COOH_vs_SiO2
411	Clpb	20.9861	1.5307	0.290171	5.27518	1.33e-07	1.48e-06	UP	SiO2-COOH_vs_SiO2
412	Clptm1	35.743	1.60637	0.392838	4.08915	4.33e-05	0.000296551	UP	SiO2-COOH_vs_SiO2
413	Clpx	32.8835	1.15807	0.226047	5.12313	3.01e-07	3.14e-06	UP	SiO2-COOH_vs_SiO2
414	Cmc1	21.2493	-1.51978	0.282803	-5.374	7.7e-08	9.03e-07	DOWN	SiO2-COOH_vs_SiO2
415	Cmc2	17.0734	-1.47827	0.289287	-5.11005	3.22e-07	3.33e-06	DOWN	SiO2-COOH_vs_SiO2
416	Cmc4	42.0506	-1.43463	0.199582	-7.1882	6.57e-13	1.7e-11	DOWN	SiO2-COOH_vs_SiO2
417	CN725425	3.50729	2.1623	0.739001	2.92597	0.0034338	0.0135445	UP	SiO2-COOH_vs_SiO2
418	Cndp2	5.2561	1.7282	0.570606	3.02871	0.00245597	0.010136	UP	SiO2-COOH_vs_SiO2
419	Cnih4	10.7712	-1.24644	0.333498	-3.73748	0.000185874	0.00108272	DOWN	SiO2-COOH_vs_SiO2
420	Cnn3	5.74105	1.85133	0.555497	3.33275	0.000859937	0.0041171	UP	SiO2-COOH_vs_SiO2
421	Cnot10	15.2613	1.5617	0.334611	4.6672	3.05e-06	2.64e-05	UP	SiO2-COOH_vs_SiO2
422	Cnppd1	11.0807	2.25269	0.460106	4.89602	9.78e-07	9.34e-06	UP	SiO2-COOH_vs_SiO2
423	Cnpy3	12.6492	1.11898	0.358852	3.11822	0.00181948	0.00783799	UP	SiO2-COOH_vs_SiO2
424	Coa6	40.1115	-1.27096	0.2037	-6.23937	4.39e-10	7.45e-09	DOWN	SiO2-COOH_vs_SiO2
425	Coasy	20.6517	1.03092	0.260193	3.96213	7.43e-05	0.000480541	UP	SiO2-COOH_vs_SiO2
426	Cog1	8.50216	2.19939	0.517033	4.25387	2.1e-05	0.000153487	UP	SiO2-COOH_vs_SiO2
427	Cog2	15.5915	1.54954	0.337002	4.59802	4.27e-06	3.57e-05	UP	SiO2-COOH_vs_SiO2
428	Cog4	20.9697	1.95489	0.323761	6.03805	1.56e-09	2.45e-08	UP	SiO2-COOH_vs_SiO2
429	Cog7	9.05026	1.72792	0.420283	4.11131	3.93e-05	0.000272562	UP	SiO2-COOH_vs_SiO2
430	Cog8	11.9259	1.43578	0.355906	4.03417	5.48e-05	0.000366257	UP	SiO2-COOH_vs_SiO2
431	Coil	7.61581	1.40787	0.491451	2.86473	0.00417361	0.0160109	UP	SiO2-COOH_vs_SiO2
432	Col9a3	15.3339	2.49434	0.498661	5.00207	5.67e-07	5.61e-06	UP	SiO2-COOH_vs_SiO2
433	Commd3	27.3317	-1.13	0.2277	-4.96268	6.95e-07	6.8e-06	DOWN	SiO2-COOH_vs_SiO2
434	Copa	24.3032	1.51812	0.259866	5.84193	5.16e-09	7.45e-08	UP	SiO2-COOH_vs_SiO2
435	Copb2	47.3483	1.42309	0.185834	7.65786	1.89e-14	6.04e-13	UP	SiO2-COOH_vs_SiO2
436	Copg1	11.4021	1.63903	0.377902	4.33719	1.44e-05	0.000108472	UP	SiO2-COOH_vs_SiO2
437	Cops7a	93.3355	1.51126	0.253348	5.96514	2.44e-09	3.71e-08	UP	SiO2-COOH_vs_SiO2
438	Cops8	19.436	1.50349	0.3251	4.6247	3.75e-06	3.18e-05	UP	SiO2-COOH_vs_SiO2
439	Cops9	107.208	-1.90654	0.204591	-9.3188	1.18e-20	1.09e-18	DOWN	SiO2-COOH_vs_SiO2
440	Coq8a	24.9726	2.08828	0.431267	4.84218	1.28e-06	1.2e-05	UP	SiO2-COOH_vs_SiO2
441	Coq9	14.8348	1.22418	0.312566	3.91654	8.98e-05	0.000567022	UP	SiO2-COOH_vs_SiO2
442	Coro1b	15.2296	1.2614	0.312784	4.03282	5.51e-05	0.000367996	UP	SiO2-COOH_vs_SiO2
443	Coro1c	19.1207	1.54831	0.321933	4.80942	1.51e-06	1.39e-05	UP	SiO2-COOH_vs_SiO2
444	Cotl1	5.92047	1.83879	0.626674	2.9342	0.00334408	0.0132378	UP	SiO2-COOH_vs_SiO2
445	Cox14	99.8587	-1.28517	0.158619	-8.10223	5.4e-16	2.13e-14	DOWN	SiO2-COOH_vs_SiO2
446	Cox15	5.63801	2.09487	0.581614	3.60182	0.000315992	0.00171996	UP	SiO2-COOH_vs_SiO2
447	Cox16	10.3617	-1.54161	0.362022	-4.25832	2.06e-05	0.000150713	DOWN	SiO2-COOH_vs_SiO2
448	Cox17	14.5585	-1.83668	0.307884	-5.96549	2.44e-09	3.71e-08	DOWN	SiO2-COOH_vs_SiO2
449	Cox20	10.7079	-1.34105	0.343498	-3.90409	9.46e-05	0.000593632	DOWN	SiO2-COOH_vs_SiO2
450	Cox4i1	353.338	-1.36435	0.13742	-9.92835	3.13e-23	5.27e-21	DOWN	SiO2-COOH_vs_SiO2
451	Cox4i2	63.0151	-1.5005	0.274174	-5.47281	4.43e-08	5.39e-07	DOWN	SiO2-COOH_vs_SiO2
452	Cox5a	174.756	-1.16711	0.16119	-7.24058	4.47e-13	1.18e-11	DOWN	SiO2-COOH_vs_SiO2
453	Cox5b	89.441	-1.44303	0.188598	-7.65135	1.99e-14	6.31e-13	DOWN	SiO2-COOH_vs_SiO2
454	Cox5b.ps	443.345	-1.42839	0.194035	-7.36149	1.82e-13	5.12e-12	DOWN	SiO2-COOH_vs_SiO2
455	Cox6a1	387.091	-1.10766	0.133081	-8.32321	8.56e-17	3.83e-15	DOWN	SiO2-COOH_vs_SiO2
456	Cox6a2	2.86049	-1.9719	0.747191	-2.63909	0.008313	0.0287695	DOWN	SiO2-COOH_vs_SiO2
457	Cox6b1	237.064	-1.47614	0.14818	-9.96178	2.24e-23	3.86e-21	DOWN	SiO2-COOH_vs_SiO2
458	Cox6b2	25.2722	-1.4267	0.2665	-5.35348	8.63e-08	1e-06	DOWN	SiO2-COOH_vs_SiO2
459	Cox6c	63.0589	-2.19257	0.247757	-8.84969	8.78e-19	5.6e-17	DOWN	SiO2-COOH_vs_SiO2
460	Cox6c2	264.974	-1.94876	0.192503	-10.1233	4.36e-24	9.48e-22	DOWN	SiO2-COOH_vs_SiO2
461	Cox7a1	3.73764	-1.85776	0.627356	-2.96125	0.00306389	0.0122713	DOWN	SiO2-COOH_vs_SiO2
462	Cox7a2	254.628	-1.58839	0.150753	-10.5364	5.87e-26	2.05e-23	DOWN	SiO2-COOH_vs_SiO2
463	Cox7b	113.807	-1.69514	0.205749	-8.23885	1.74e-16	7.38e-15	DOWN	SiO2-COOH_vs_SiO2
464	Cox7b2	10.6015	-2.034	0.495184	-4.10757	4e-05	0.000276293	DOWN	SiO2-COOH_vs_SiO2
465	Cox7c	24.5449	-1.7231	0.249969	-6.89327	5.45e-12	1.25e-10	DOWN	SiO2-COOH_vs_SiO2
466	Cox7c.ps1	76.67	-2.03096	0.235447	-8.62595	6.36e-18	3.39e-16	DOWN	SiO2-COOH_vs_SiO2
467	Cox8a	203.89	-1.46698	0.178281	-8.22849	1.9e-16	7.94e-15	DOWN	SiO2-COOH_vs_SiO2
468	Cox8c	37.7477	-2.16821	0.217604	-9.964	2.19e-23	3.83e-21	DOWN	SiO2-COOH_vs_SiO2
469	Cpb2	34.6759	-2.84106	0.310262	-9.15699	5.34e-20	4.22e-18	DOWN	SiO2-COOH_vs_SiO2
470	Cpeb1	61.0157	1.21283	0.172522	7.03	2.07e-12	4.97e-11	UP	SiO2-COOH_vs_SiO2
471	Cpsf1	9.49695	1.77863	0.420284	4.23196	2.32e-05	0.000167575	UP	SiO2-COOH_vs_SiO2
472	Cpsf3	26.146	1.03193	0.243404	4.23958	2.24e-05	0.000162788	UP	SiO2-COOH_vs_SiO2
473	Cpsf4	8.89538	1.61764	0.434525	3.72277	0.000197048	0.00114031	UP	SiO2-COOH_vs_SiO2
474	Cpt2	16.1583	1.25886	0.308233	4.08412	4.42e-05	0.000302272	UP	SiO2-COOH_vs_SiO2
475	Cptp	6.59875	1.44175	0.46946	3.07108	0.00213284	0.00898392	UP	SiO2-COOH_vs_SiO2
476	Cpvl	1.60459	-2.82232	1.0505	-2.68665	0.00721727	0.0255141	DOWN	SiO2-COOH_vs_SiO2
477	Cramp1	2.59329	-1.90075	0.715064	-2.65815	0.00785702	0.0274555	DOWN	SiO2-COOH_vs_SiO2
478	Crat	2.0822	2.43033	0.981561	2.47598	0.0132871	0.0425321	UP	SiO2-COOH_vs_SiO2
479	Cript	116.067	-1.6226	0.223861	-7.24826	4.22e-13	1.12e-11	DOWN	SiO2-COOH_vs_SiO2
480	Crlf3	7.29387	1.17809	0.435628	2.70434	0.00684395	0.0243947	UP	SiO2-COOH_vs_SiO2
481	Crtc1	3.43542	1.69738	0.697447	2.43371	0.0149449	0.0468231	UP	SiO2-COOH_vs_SiO2
482	Cry1	14.8981	1.28672	0.35891	3.58509	0.000336958	0.0018118	UP	SiO2-COOH_vs_SiO2
483	Cryz	4.55757	1.88014	0.620882	3.02817	0.00246042	0.0101481	UP	SiO2-COOH_vs_SiO2
484	Cs	26.2098	1.15723	0.238767	4.8467	1.26e-06	1.17e-05	UP	SiO2-COOH_vs_SiO2
485	Csad	10.8738	1.23957	0.461229	2.68755	0.00719794	0.0254718	UP	SiO2-COOH_vs_SiO2
486	Csnk1d	36.9456	1.75454	0.288585	6.07981	1.2e-09	1.92e-08	UP	SiO2-COOH_vs_SiO2
487	Csnk2a2	2.455	-1.76981	0.709517	-2.49439	0.0126174	0.0407222	DOWN	SiO2-COOH_vs_SiO2
488	Csrp1	46.8083	2.29657	0.377811	6.07862	1.21e-09	1.93e-08	UP	SiO2-COOH_vs_SiO2
489	Cstb	62.2136	-1.39757	0.33686	-4.14882	3.34e-05	0.000235465	DOWN	SiO2-COOH_vs_SiO2
490	Cstf1	29.3543	1.24433	0.245302	5.07263	3.92e-07	4e-06	UP	SiO2-COOH_vs_SiO2
491	Ctc1	5.71068	2.30835	0.603496	3.82496	0.000130792	0.000792451	UP	SiO2-COOH_vs_SiO2
492	Ctdnep1	6.47611	-1.7742	0.528191	-3.35901	0.000782214	0.00379561	DOWN	SiO2-COOH_vs_SiO2
493	Ctdp1	10.2462	1.76179	0.488323	3.60784	0.000308756	0.00168402	UP	SiO2-COOH_vs_SiO2
494	Ctnna1	5.36794	1.41872	0.545187	2.60225	0.00926132	0.0315383	UP	SiO2-COOH_vs_SiO2
495	Ctnnbl1	54.0943	1.48709	0.23315	6.37823	1.79e-10	3.27e-09	UP	SiO2-COOH_vs_SiO2
496	Ctns	6.14651	1.51058	0.537525	2.81024	0.0049504	0.0185462	UP	SiO2-COOH_vs_SiO2
497	Ctsa	28.1078	1.42057	0.254547	5.58079	2.39e-08	3.1e-07	UP	SiO2-COOH_vs_SiO2
498	Ctsb	32.5603	1.91757	0.255136	7.51585	5.65e-14	1.68e-12	UP	SiO2-COOH_vs_SiO2
499	Ctsd	179.041	1.39234	0.232179	5.99684	2.01e-09	3.1e-08	UP	SiO2-COOH_vs_SiO2
500	Ctsf	16.111	1.23518	0.316664	3.90059	9.6e-05	0.000601434	UP	SiO2-COOH_vs_SiO2
501	Ctsz	11.4892	1.35756	0.403276	3.36634	0.000761724	0.00371382	UP	SiO2-COOH_vs_SiO2
502	Cttn	23.9272	1.5568	0.291425	5.34202	9.19e-08	1.06e-06	UP	SiO2-COOH_vs_SiO2
503	Ctu1	7.03124	1.14478	0.47197	2.42554	0.0152856	0.0477171	UP	SiO2-COOH_vs_SiO2
504	Cul2	9.91314	1.31131	0.405736	3.23194	0.00122953	0.00557128	UP	SiO2-COOH_vs_SiO2
505	Cul3	23.1164	-1.89299	0.285204	-6.63733	3.19e-11	6.37e-10	DOWN	SiO2-COOH_vs_SiO2
506	Cul4a	11.4177	1.12832	0.34573	3.26358	0.00110012	0.00505387	UP	SiO2-COOH_vs_SiO2
507	Cutc	20.4214	-1.06892	0.273997	-3.90121	9.57e-05	0.000600185	DOWN	SiO2-COOH_vs_SiO2
508	Cwc15	122.75	-1.13202	0.156251	-7.24487	4.33e-13	1.15e-11	DOWN	SiO2-COOH_vs_SiO2
509	Cxxc1	12.1379	2.43172	0.436459	5.57148	2.53e-08	3.25e-07	UP	SiO2-COOH_vs_SiO2
510	Cyb561	5.88485	1.60945	0.508421	3.16558	0.00154773	0.00680866	UP	SiO2-COOH_vs_SiO2
511	Cyb5a	21.4295	-1.5921	0.34783	-4.57724	4.71e-06	3.9e-05	DOWN	SiO2-COOH_vs_SiO2
512	Cyb5r3	56.5519	1.77176	0.203744	8.69602	3.44e-18	1.96e-16	UP	SiO2-COOH_vs_SiO2
513	Cycs	15.3841	-1.32531	0.294409	-4.50161	6.74e-06	5.42e-05	DOWN	SiO2-COOH_vs_SiO2
514	Cyct	40.2812	-1.80712	0.272424	-6.63347	3.28e-11	6.53e-10	DOWN	SiO2-COOH_vs_SiO2
515	Cyp46a1	10.9353	1.44385	0.401587	3.59537	0.000323927	0.00175237	UP	SiO2-COOH_vs_SiO2
516	Cyp4f13	6.7257	1.80738	0.52384	3.45024	0.000560079	0.00284017	UP	SiO2-COOH_vs_SiO2
517	Cyth1	6.86594	1.82734	0.522666	3.49619	0.000471944	0.00244172	UP	SiO2-COOH_vs_SiO2
518	Cyth3	3.3185	1.6009	0.657584	2.43451	0.0149118	0.0467401	UP	SiO2-COOH_vs_SiO2
519	D11Wsu47e	27.4957	2.13497	0.290805	7.34158	2.11e-13	5.9e-12	UP	SiO2-COOH_vs_SiO2
520	D130020L05Rik	2.19597	-1.89798	0.760724	-2.49497	0.0125969	0.0406856	DOWN	SiO2-COOH_vs_SiO2
521	D1Pas1	4.92171	1.85126	0.604626	3.06182	0.00219994	0.00922557	UP	SiO2-COOH_vs_SiO2
522	D8Ertd738e	379.577	-1.46571	0.144904	-10.115	4.74e-24	9.99e-22	DOWN	SiO2-COOH_vs_SiO2
523	D930020B18Rik	7.65949	1.05071	0.430322	2.4417	0.0146184	0.045963	UP	SiO2-COOH_vs_SiO2
524	Dad1	111.37	-1.26468	0.151323	-8.35753	6.4e-17	2.91e-15	DOWN	SiO2-COOH_vs_SiO2
525	Daglb	10.7445	2.56528	0.481291	5.33	9.82e-08	1.13e-06	UP	SiO2-COOH_vs_SiO2
526	Daxx	5.46043	1.28149	0.51943	2.46712	0.0136206	0.0433281	UP	SiO2-COOH_vs_SiO2
527	Dbi	18.0481	-1.59343	0.292645	-5.44491	5.18e-08	6.23e-07	DOWN	SiO2-COOH_vs_SiO2
528	Dbil5	8.52945	-1.89781	0.409179	-4.6381	3.52e-06	2.99e-05	DOWN	SiO2-COOH_vs_SiO2
529	Dbn1	0.908925	3.1374	1.25016	2.5096	0.0120867	0.0393149	UP	SiO2-COOH_vs_SiO2
530	Dbndd1	47.7516	1.33134	0.397934	3.34563	0.000820956	0.00395758	UP	SiO2-COOH_vs_SiO2
531	Dbnl	31.3848	2.39481	0.317269	7.54819	4.41e-14	1.33e-12	UP	SiO2-COOH_vs_SiO2
532	Dcaf12	69.6432	1.37254	0.192277	7.13834	9.45e-13	2.39e-11	UP	SiO2-COOH_vs_SiO2
533	Dcaf15	12.7488	-1.18781	0.384576	-3.08861	0.00201094	0.00855727	DOWN	SiO2-COOH_vs_SiO2
534	Dcaf4	34.195	1.1911	0.24654	4.83126	1.36e-06	1.26e-05	UP	SiO2-COOH_vs_SiO2
535	Dcaf8	20.5565	1.23399	0.302558	4.07853	4.53e-05	0.000308511	UP	SiO2-COOH_vs_SiO2
536	Dcakd	65.8857	1.27832	0.181351	7.04886	1.8e-12	4.39e-11	UP	SiO2-COOH_vs_SiO2
537	Dcp1a	4.03774	1.45913	0.59775	2.44104	0.014645	0.0460139	UP	SiO2-COOH_vs_SiO2
538	Dcpp1	132.016	-1.32185	0.259072	-5.10223	3.36e-07	3.47e-06	DOWN	SiO2-COOH_vs_SiO2
539	Dcpp2	133.485	-1.085	0.268593	-4.03958	5.35e-05	0.000358454	DOWN	SiO2-COOH_vs_SiO2
540	Dctn1	18.9562	2.18621	0.362613	6.02906	1.65e-09	2.57e-08	UP	SiO2-COOH_vs_SiO2
541	Dctn2	30.011	1.02548	0.229956	4.45946	8.22e-06	6.46e-05	UP	SiO2-COOH_vs_SiO2
542	Dctpp1	478.878	-1.07375	0.124716	-8.60953	7.34e-18	3.85e-16	DOWN	SiO2-COOH_vs_SiO2
543	Ddb2	8.76681	1.04721	0.404593	2.5883	0.00964519	0.0325783	UP	SiO2-COOH_vs_SiO2
544	Ddit3	7.99612	-1.57878	0.443322	-3.56126	0.000369086	0.0019576	DOWN	SiO2-COOH_vs_SiO2
545	Ddost	397.092	1.39073	0.213047	6.52782	6.67e-11	1.28e-09	UP	SiO2-COOH_vs_SiO2
546	Ddt	110.101	-1.6756	0.211578	-7.91957	2.38e-15	8.67e-14	DOWN	SiO2-COOH_vs_SiO2
547	Ddx18	28.8033	1.07721	0.224297	4.8026	1.57e-06	1.43e-05	UP	SiO2-COOH_vs_SiO2
548	Ddx19a	12.657	1.66658	0.540654	3.08252	0.00205254	0.00871097	UP	SiO2-COOH_vs_SiO2
549	Ddx19b	3.80206	1.5842	0.628409	2.52097	0.0117032	0.0382361	UP	SiO2-COOH_vs_SiO2
550	Ddx20	22.9557	1.11774	0.246688	4.53097	5.87e-06	4.78e-05	UP	SiO2-COOH_vs_SiO2
551	Ddx24	18.0898	1.10154	0.287794	3.82752	0.000129439	0.000786042	UP	SiO2-COOH_vs_SiO2
552	Ddx27	27.8366	1.63882	0.280866	5.83488	5.38e-09	7.74e-08	UP	SiO2-COOH_vs_SiO2
553	Ddx39a	18.3986	1.08992	0.301579	3.61404	0.000301465	0.00165308	UP	SiO2-COOH_vs_SiO2
554	Ddx41	46.3808	1.67113	0.239591	6.97492	3.06e-12	7.21e-11	UP	SiO2-COOH_vs_SiO2
555	Ddx42	24.0861	1.59353	0.319483	4.98785	6.11e-07	6.01e-06	UP	SiO2-COOH_vs_SiO2
556	Ddx49	23.2773	1.02098	0.264062	3.86643	0.000110441	0.000681582	UP	SiO2-COOH_vs_SiO2
557	Ddx54	7.5203	1.75225	0.527913	3.3192	0.000902767	0.00428508	UP	SiO2-COOH_vs_SiO2
558	Ddx56	28.5594	1.74594	0.290908	6.00168	1.95e-09	3.01e-08	UP	SiO2-COOH_vs_SiO2
559	Decr2	2.67524	2.07844	0.826781	2.51389	0.0119407	0.038907	UP	SiO2-COOH_vs_SiO2
560	Dedd	8.83264	1.76439	0.474617	3.7175	0.000201207	0.00116234	UP	SiO2-COOH_vs_SiO2
561	Def8	4.496	2.86641	0.767429	3.73508	0.000187654	0.00109165	UP	SiO2-COOH_vs_SiO2
562	Defa29	13.0832	-2.94329	0.7879	-3.73561	0.000187264	0.00108986	DOWN	SiO2-COOH_vs_SiO2
563	Dennd1a	4.80862	1.31569	0.537632	2.44719	0.0143974	0.045386	UP	SiO2-COOH_vs_SiO2
564	Deptor	12.2115	1.64037	0.3615	4.53769	5.69e-06	4.64e-05	UP	SiO2-COOH_vs_SiO2
565	Dffa	6.17896	1.27625	0.483602	2.63905	0.00831394	0.0287695	UP	SiO2-COOH_vs_SiO2
566	Dgat2	19.2191	1.27009	0.287356	4.41992	9.87e-06	7.65e-05	UP	SiO2-COOH_vs_SiO2
567	Dgcr2	5.7759	1.69665	0.549144	3.08963	0.00200405	0.0085341	UP	SiO2-COOH_vs_SiO2
568	Dhcr24	9.67581	-1.40658	0.393394	-3.57549	0.000349566	0.00186975	DOWN	SiO2-COOH_vs_SiO2
569	Dhcr7	0.911915	3.137	1.21302	2.58611	0.00970655	0.0327525	UP	SiO2-COOH_vs_SiO2
570	Dhrs11	12.5909	1.55056	0.42679	3.63308	0.000280054	0.00155131	UP	SiO2-COOH_vs_SiO2
571	Dhrs13	7.51801	1.28288	0.468792	2.73657	0.00620826	0.0224664	UP	SiO2-COOH_vs_SiO2
572	Dhrs2	79.8629	-1.12963	0.155439	-7.26736	3.67e-13	9.92e-12	DOWN	SiO2-COOH_vs_SiO2
573	Dhx16	23.9867	1.24033	0.301434	4.11477	3.88e-05	0.000268929	UP	SiO2-COOH_vs_SiO2
574	Dhx30	6.43396	1.82309	0.515504	3.53652	0.000405439	0.00212831	UP	SiO2-COOH_vs_SiO2
575	Dhx32	12.7094	1.19971	0.336103	3.56946	0.000357718	0.00190339	UP	SiO2-COOH_vs_SiO2
576	Dhx34	9.26746	2.29478	0.488158	4.70089	2.59e-06	2.27e-05	UP	SiO2-COOH_vs_SiO2
577	Dhx37	5.37491	1.44513	0.559044	2.585	0.00973778	0.0328409	UP	SiO2-COOH_vs_SiO2
578	Dhx8	6.43763	1.43513	0.474565	3.02409	0.00249382	0.0102658	UP	SiO2-COOH_vs_SiO2
579	Dipk1b	19.2669	1.53825	0.349626	4.39972	1.08e-05	8.32e-05	UP	SiO2-COOH_vs_SiO2
580	Dis3l	10.607	1.06633	0.369405	2.88661	0.00389415	0.0150958	UP	SiO2-COOH_vs_SiO2
581	Dlat	30.7582	1.1719	0.265987	4.40588	1.05e-05	8.09e-05	UP	SiO2-COOH_vs_SiO2
582	Dmac1	104.138	-1.43488	0.165003	-8.69607	3.44e-18	1.96e-16	DOWN	SiO2-COOH_vs_SiO2
583	Dmrtc1c1	30.3276	1.12993	0.239126	4.72526	2.3e-06	2.04e-05	UP	SiO2-COOH_vs_SiO2
584	Dmrtc1c2	23.8267	1.04448	0.252499	4.13656	3.53e-05	0.000247211	UP	SiO2-COOH_vs_SiO2
585	Dnaaf1	3.74672	1.69298	0.694633	2.43723	0.0148004	0.046436	UP	SiO2-COOH_vs_SiO2
586	Dnaja3	49.9749	1.52333	0.259484	5.87059	4.34e-09	6.36e-08	UP	SiO2-COOH_vs_SiO2
587	Dnajb1	28.3488	1.05466	0.242117	4.35597	1.32e-05	0.00010008	UP	SiO2-COOH_vs_SiO2
588	Dnajc11	10.4663	1.59692	0.390757	4.08674	4.37e-05	0.000299183	UP	SiO2-COOH_vs_SiO2
589	Dnajc14	5.92754	1.30991	0.520192	2.51813	0.0117979	0.0384888	UP	SiO2-COOH_vs_SiO2
590	Dnajc15	44.9557	-1.69221	0.247434	-6.83902	7.97e-12	1.76e-10	DOWN	SiO2-COOH_vs_SiO2
591	Dnajc19	14.5954	-1.41846	0.285349	-4.97096	6.66e-07	6.53e-06	DOWN	SiO2-COOH_vs_SiO2
592	Dnajc19.ps	205.544	-1.35776	0.161407	-8.41201	4.03e-17	1.88e-15	DOWN	SiO2-COOH_vs_SiO2
593	Dnm2	14.7974	2.6661	0.41504	6.42372	1.33e-10	2.46e-09	UP	SiO2-COOH_vs_SiO2
594	Dnmt1	40.9279	1.7603	0.530769	3.31651	0.000911497	0.0043188	UP	SiO2-COOH_vs_SiO2
595	Dnmt3bos	5.54561	-1.55264	0.483704	-3.2099	0.00132781	0.00595969	DOWN	SiO2-COOH_vs_SiO2
596	Dok4	2.54598	3.25045	1.07286	3.0297	0.00244794	0.010106	UP	SiO2-COOH_vs_SiO2
597	Dolk	10.6582	1.45927	0.393091	3.7123	0.00020538	0.00118542	UP	SiO2-COOH_vs_SiO2
598	Dolpp1	5.80589	1.70831	0.603175	2.83219	0.00462297	0.0174822	UP	SiO2-COOH_vs_SiO2
599	Dpf2	19.8848	1.1831	0.291501	4.05866	4.94e-05	0.000332233	UP	SiO2-COOH_vs_SiO2
600	Dph1	7.81988	1.36703	0.49963	2.73609	0.00621733	0.0224838	UP	SiO2-COOH_vs_SiO2
601	Dph2	3.6069	1.80305	0.747864	2.41093	0.015912	0.0493641	UP	SiO2-COOH_vs_SiO2
602	Dph3	8.59126	-1.02691	0.359768	-2.85436	0.00431232	0.0164379	DOWN	SiO2-COOH_vs_SiO2
603	Dpm3	3.44143	-1.94116	0.624026	-3.1107	0.00186642	0.0080116	DOWN	SiO2-COOH_vs_SiO2
604	Dpp3	5.06056	1.90099	0.58928	3.22595	0.00125554	0.00567944	UP	SiO2-COOH_vs_SiO2
605	Dpp7	7.17032	1.30606	0.464022	2.81465	0.00488306	0.0183249	UP	SiO2-COOH_vs_SiO2
606	Dpp9	5.3212	2.16913	0.606952	3.57381	0.000351818	0.001878	UP	SiO2-COOH_vs_SiO2
607	Dppa3	8134.86	-1.78625	0.193494	-9.23154	2.67e-20	2.3e-18	DOWN	SiO2-COOH_vs_SiO2
608	Dppa3.ps	894.151	-1.71299	0.208069	-8.23278	1.83e-16	7.71e-15	DOWN	SiO2-COOH_vs_SiO2
609	Dppa5a	1313.24	-1.90867	0.513757	-3.71512	0.000203103	0.00117279	DOWN	SiO2-COOH_vs_SiO2
610	Dpy30	79.8238	-1.53072	0.163514	-9.36143	7.87e-21	7.86e-19	DOWN	SiO2-COOH_vs_SiO2
611	Drg2	23.0807	1.229	0.270581	4.54206	5.57e-06	4.56e-05	UP	SiO2-COOH_vs_SiO2
612	Dtnb	11.228	1.11696	0.352181	3.17156	0.00151623	0.00669451	UP	SiO2-COOH_vs_SiO2
613	Dtx2	25.4413	1.03647	0.262049	3.95524	7.65e-05	0.000491508	UP	SiO2-COOH_vs_SiO2
614	Dus1l	32.4693	1.46001	0.227252	6.42461	1.32e-10	2.45e-09	UP	SiO2-COOH_vs_SiO2
615	Dus2	9.1774	1.18086	0.395935	2.98246	0.00285946	0.0115782	UP	SiO2-COOH_vs_SiO2
616	Dus3l	15.9141	1.34112	0.338234	3.96506	7.34e-05	0.000475144	UP	SiO2-COOH_vs_SiO2
617	Dusp5	4.50918	-2.19204	0.658476	-3.32896	0.000871716	0.00416448	DOWN	SiO2-COOH_vs_SiO2
618	Dync1li1	22.3076	1.30565	0.263938	4.94679	7.54e-07	7.35e-06	UP	SiO2-COOH_vs_SiO2
619	Dynll1	75.4335	-1.54847	0.161523	-9.58669	9.1e-22	1.12e-19	DOWN	SiO2-COOH_vs_SiO2
620	Dynll2	27.7187	-1.1665	0.41301	-2.82438	0.00473719	0.0178633	DOWN	SiO2-COOH_vs_SiO2
621	Dynlrb1	183.452	-1.63994	0.184317	-8.89739	5.72e-19	3.78e-17	DOWN	SiO2-COOH_vs_SiO2
622	Dynlrb2	2.67294	-2.3698	0.797398	-2.97192	0.00295943	0.0119176	DOWN	SiO2-COOH_vs_SiO2
623	Dynlt2a3	5.8273	-2.17193	0.595424	-3.6477	0.000264598	0.00147591	DOWN	SiO2-COOH_vs_SiO2
624	Dynlt2b	9.54567	-1.46604	0.357761	-4.09783	4.17e-05	0.000286836	DOWN	SiO2-COOH_vs_SiO2
625	E2f4	29.6146	1.38637	0.266046	5.21103	1.88e-07	2.03e-06	UP	SiO2-COOH_vs_SiO2
626	E4f1	3.4361	2.18307	0.800435	2.72736	0.00638434	0.0230034	UP	SiO2-COOH_vs_SiO2
627	E530011L22Rik	3.50539	-1.69746	0.586632	-2.89357	0.00380886	0.0147824	DOWN	SiO2-COOH_vs_SiO2
628	Ebpl	11.4407	-1.26217	0.324279	-3.89224	9.93e-05	0.00062076	DOWN	SiO2-COOH_vs_SiO2
629	Ecd	18.3696	1.82001	0.313054	5.81374	6.11e-09	8.68e-08	UP	SiO2-COOH_vs_SiO2
630	Ecsit	27.9356	1.59161	0.28906	5.50616	3.67e-08	4.54e-07	UP	SiO2-COOH_vs_SiO2
631	Edc3	7.77015	1.63491	0.490162	3.33544	0.000851638	0.0040862	UP	SiO2-COOH_vs_SiO2
632	Edc4	16.1762	2.37554	0.425881	5.57794	2.43e-08	3.15e-07	UP	SiO2-COOH_vs_SiO2
633	Edem2	52.3352	1.24964	0.195014	6.40796	1.47e-10	2.71e-09	UP	SiO2-COOH_vs_SiO2
634	Eef1aknmt	4.41272	1.7399	0.627856	2.77118	0.00558543	0.0205599	UP	SiO2-COOH_vs_SiO2
635	Eef1b2	26.4168	-1.6995	0.261195	-6.50665	7.68e-11	1.46e-09	DOWN	SiO2-COOH_vs_SiO2
636	Eef1e1	35.7847	-1.07447	0.199892	-5.37528	7.65e-08	8.98e-07	DOWN	SiO2-COOH_vs_SiO2
637	Eef2k	3.60197	3.1201	1.01303	3.07995	0.00207033	0.00877804	UP	SiO2-COOH_vs_SiO2
638	Eefsec	33.5372	1.78628	0.228597	7.81411	5.54e-15	1.9e-13	UP	SiO2-COOH_vs_SiO2
639	Eepd1	20.7001	1.52443	0.284719	5.35414	8.6e-08	9.99e-07	UP	SiO2-COOH_vs_SiO2
640	Efna2	7.75021	3.34719	0.735395	4.55155	5.33e-06	4.38e-05	UP	SiO2-COOH_vs_SiO2
641	Eftud2	20.7862	2.80146	0.376628	7.43828	1.02e-13	2.98e-12	UP	SiO2-COOH_vs_SiO2
642	Egln1	13.1183	-1.05325	0.372562	-2.82704	0.00469802	0.0177307	DOWN	SiO2-COOH_vs_SiO2
643	Egln2	73.9363	1.56416	0.300872	5.19875	2.01e-07	2.16e-06	UP	SiO2-COOH_vs_SiO2
644	Ehd1	18.4009	1.229	0.294182	4.17769	2.94e-05	0.000209369	UP	SiO2-COOH_vs_SiO2
645	Ehd4	8.28694	1.669	0.465504	3.58536	0.000336619	0.00181071	UP	SiO2-COOH_vs_SiO2
646	Eid2	5.1016	-2.08583	0.542401	-3.84554	0.000120286	0.000735842	DOWN	SiO2-COOH_vs_SiO2
647	Eif1	138.919	-1.12734	0.198011	-5.69333	1.25e-08	1.69e-07	DOWN	SiO2-COOH_vs_SiO2
648	Eif1.ps1	69.9781	-1.58096	0.234499	-6.74184	1.56e-11	3.23e-10	DOWN	SiO2-COOH_vs_SiO2
649	Eif1.ps2	26.2095	-1.47954	0.258395	-5.7259	1.03e-08	1.41e-07	DOWN	SiO2-COOH_vs_SiO2
650	Eif1ax	81.78	-1.14805	0.203784	-5.63366	1.76e-08	2.35e-07	DOWN	SiO2-COOH_vs_SiO2
651	Eif2ak1	21.7371	1.32286	0.266817	4.95794	7.12e-07	6.96e-06	UP	SiO2-COOH_vs_SiO2
652	Eif2b2	23.6052	1.26087	0.265405	4.75077	2.03e-06	1.81e-05	UP	SiO2-COOH_vs_SiO2
653	Eif2b5	50.9535	1.05561	0.241961	4.36273	1.28e-05	9.72e-05	UP	SiO2-COOH_vs_SiO2
654	Eif2d	12.2533	1.13884	0.330317	3.44772	0.000565334	0.00285809	UP	SiO2-COOH_vs_SiO2
655	Eif3b	60.5689	1.48388	0.311366	4.76571	1.88e-06	1.69e-05	UP	SiO2-COOH_vs_SiO2
656	Eif3c	94.4756	1.10328	0.151933	7.26158	3.83e-13	1.03e-11	UP	SiO2-COOH_vs_SiO2
657	Eif3e	33.937	-1.2396	0.223	-5.55872	2.72e-08	3.47e-07	DOWN	SiO2-COOH_vs_SiO2
658	Eif3k	139.552	-1.06071	0.167271	-6.34129	2.28e-10	4.09e-09	DOWN	SiO2-COOH_vs_SiO2
659	Eif3l	87.1175	1.11919	0.164935	6.78566	1.16e-11	2.46e-10	UP	SiO2-COOH_vs_SiO2
660	Eif3s6.ps1	6.72511	-2.02302	0.462391	-4.37512	1.21e-05	9.23e-05	DOWN	SiO2-COOH_vs_SiO2
661	Eipr1	14.2935	1.14832	0.337243	3.40501	0.000661605	0.00328355	UP	SiO2-COOH_vs_SiO2
662	Elac2	31.3404	1.77447	0.316852	5.60032	2.14e-08	2.8e-07	UP	SiO2-COOH_vs_SiO2
663	Elk1	3.64096	1.98374	0.711511	2.78806	0.00530247	0.0196435	UP	SiO2-COOH_vs_SiO2
664	Ell	23.6045	2.01441	0.422319	4.76986	1.84e-06	1.66e-05	UP	SiO2-COOH_vs_SiO2
665	Ell3	26.8451	1.1694	0.391678	2.98562	0.00283003	0.0114765	UP	SiO2-COOH_vs_SiO2
666	Elmo2	4.17191	1.44609	0.577304	2.50491	0.0122484	0.0397535	UP	SiO2-COOH_vs_SiO2
667	Elob	34.727	-1.40032	0.202766	-6.90608	4.98e-12	1.15e-10	DOWN	SiO2-COOH_vs_SiO2
668	Eloc	46.0842	-1.59601	0.300783	-5.3062	1.12e-07	1.27e-06	DOWN	SiO2-COOH_vs_SiO2
669	Elp2	21.8352	1.03775	0.262684	3.95059	7.8e-05	0.000500188	UP	SiO2-COOH_vs_SiO2
670	Elp3	30.1987	1.65993	0.265362	6.25537	3.97e-10	6.8e-09	UP	SiO2-COOH_vs_SiO2
671	Emc1	13.7362	1.37282	0.376441	3.64684	0.000265482	0.00147959	UP	SiO2-COOH_vs_SiO2
672	Emc2	26.2846	-1.36123	0.247256	-5.50536	3.68e-08	4.56e-07	DOWN	SiO2-COOH_vs_SiO2
673	Emc3	33.7523	1.12686	0.20882	5.39634	6.8e-08	8.09e-07	UP	SiO2-COOH_vs_SiO2
674	Eme1	10.4152	1.19685	0.374002	3.20011	0.00137376	0.00614097	UP	SiO2-COOH_vs_SiO2
675	Enkur	11.3279	-1.51601	0.381086	-3.97815	6.95e-05	0.000451285	DOWN	SiO2-COOH_vs_SiO2
676	Eno1	15.6296	1.9903	0.42075	4.73036	2.24e-06	1.99e-05	UP	SiO2-COOH_vs_SiO2
677	Eno1b	24.7612	2.71069	0.862044	3.14449	0.00166377	0.00724712	UP	SiO2-COOH_vs_SiO2
678	Enpp5	5.6202	1.24064	0.513584	2.41564	0.0157075	0.0488657	UP	SiO2-COOH_vs_SiO2
679	Ensa	25.3516	1.1616	0.297426	3.90552	9.4e-05	0.000590413	UP	SiO2-COOH_vs_SiO2
680	Entpd4b	6.05276	1.51078	0.491417	3.07433	0.00210976	0.00890648	UP	SiO2-COOH_vs_SiO2
681	Entpd6	28.9423	2.11615	0.382249	5.53605	3.09e-08	3.89e-07	UP	SiO2-COOH_vs_SiO2
682	Entr1	16.9713	1.13268	0.384611	2.945	0.00322953	0.0128571	UP	SiO2-COOH_vs_SiO2
683	Ents15	4.28673	1.97781	0.660725	2.9934	0.00275888	0.0112395	UP	SiO2-COOH_vs_SiO2
684	Eny2	19.6674	-1.71478	0.276127	-6.21011	5.29e-10	8.89e-09	DOWN	SiO2-COOH_vs_SiO2
685	Eola1	111.448	-1.02337	0.138491	-7.38945	1.47e-13	4.23e-12	DOWN	SiO2-COOH_vs_SiO2
686	Ephb6	4.22149	2.94948	0.855235	3.44874	0.000563206	0.00285059	UP	SiO2-COOH_vs_SiO2
687	Eral1	19.9899	2.67847	0.515578	5.19508	2.05e-07	2.2e-06	UP	SiO2-COOH_vs_SiO2
688	Erh	67.1324	-1.19366	0.177914	-6.7092	1.96e-11	3.99e-10	DOWN	SiO2-COOH_vs_SiO2
689	Ero1a	14.6022	3.06573	0.395131	7.75877	8.58e-15	2.87e-13	UP	SiO2-COOH_vs_SiO2
690	Esd	42.7329	-1.12941	0.251427	-4.49199	7.06e-06	5.62e-05	DOWN	SiO2-COOH_vs_SiO2
691	Espl1	13.9964	1.42257	0.373131	3.81253	0.000137554	0.000827007	UP	SiO2-COOH_vs_SiO2
692	Esrp1	24.6095	-1.49439	0.299945	-4.98222	6.29e-07	6.18e-06	DOWN	SiO2-COOH_vs_SiO2
693	Ess2	21.8463	2.03115	0.417433	4.86581	1.14e-06	1.08e-05	UP	SiO2-COOH_vs_SiO2
694	Etnk1	15.4104	-1.10756	0.287592	-3.85114	0.000117569	0.000720885	DOWN	SiO2-COOH_vs_SiO2
695	Evc	3.50115	1.70965	0.69021	2.477	0.0132491	0.0424617	UP	SiO2-COOH_vs_SiO2
696	Ewsr1	22.7819	1.60693	0.353253	4.54896	5.39e-06	4.42e-05	UP	SiO2-COOH_vs_SiO2
697	Exd1	4.17794	1.51876	0.576284	2.63544	0.00840288	0.029047	UP	SiO2-COOH_vs_SiO2
698	Exoc3	20.3858	1.1812	0.298355	3.95906	7.52e-05	0.000485348	UP	SiO2-COOH_vs_SiO2
699	Exoc7	13.9796	2.0423	0.3759	5.4331	5.54e-08	6.63e-07	UP	SiO2-COOH_vs_SiO2
700	Exosc10	19.7097	2.13836	0.316822	6.74942	1.48e-11	3.08e-10	UP	SiO2-COOH_vs_SiO2
701	Exosc2	5.58351	1.63824	0.545558	3.00287	0.00267443	0.0109256	UP	SiO2-COOH_vs_SiO2
702	Exosc7	16.4246	-1.00701	0.266188	-3.78308	0.000154898	0.000918805	DOWN	SiO2-COOH_vs_SiO2
703	Ext2	8.78083	1.78455	0.427985	4.16966	3.05e-05	0.000216307	UP	SiO2-COOH_vs_SiO2
704	Ezh1	10.6462	2.13037	0.41912	5.08295	3.72e-07	3.8e-06	UP	SiO2-COOH_vs_SiO2
705	Ezr	9.19537	1.32561	0.482907	2.74506	0.00604993	0.0220074	UP	SiO2-COOH_vs_SiO2
706	F730016J06Rik	8.79531	-2.10978	0.424169	-4.97392	6.56e-07	6.44e-06	DOWN	SiO2-COOH_vs_SiO2
707	Faah	1.37485	2.82521	1.17047	2.41374	0.0157899	0.0490653	UP	SiO2-COOH_vs_SiO2
708	Faap100	10.0046	1.84664	0.415107	4.44859	8.64e-06	6.78e-05	UP	SiO2-COOH_vs_SiO2
709	Faf2	8.96889	1.09064	0.390904	2.79003	0.00527027	0.0195515	UP	SiO2-COOH_vs_SiO2
710	Fam107b	13.1904	1.12109	0.379713	2.95247	0.00315246	0.0125843	UP	SiO2-COOH_vs_SiO2
711	Fam117a	6.95297	-1.06234	0.440033	-2.41422	0.0157689	0.0490231	DOWN	SiO2-COOH_vs_SiO2
712	Fam120a	22.2454	-1.07827	0.292075	-3.69177	0.000222698	0.00126992	DOWN	SiO2-COOH_vs_SiO2
713	Fam174c	15.574	-1.07114	0.29313	-3.65414	0.000258049	0.00144301	DOWN	SiO2-COOH_vs_SiO2
714	Fam178b	7.81705	1.37033	0.425655	3.21935	0.00128484	0.0058001	UP	SiO2-COOH_vs_SiO2
715	Fam207a	15.2206	1.29153	0.363839	3.54974	0.000385619	0.00203715	UP	SiO2-COOH_vs_SiO2
716	Fam217b	3.58817	-1.50829	0.572524	-2.63445	0.00842743	0.0291167	DOWN	SiO2-COOH_vs_SiO2
717	Fam221b	110.656	-1.37865	0.1863	-7.40014	1.36e-13	3.93e-12	DOWN	SiO2-COOH_vs_SiO2
718	Fam222b	5.46917	2.41875	0.610765	3.9602	7.49e-05	0.000483737	UP	SiO2-COOH_vs_SiO2
719	Fam229b	5.55723	-1.15342	0.447201	-2.5792	0.00990286	0.0333046	DOWN	SiO2-COOH_vs_SiO2
720	Fam234a	11.1315	1.39671	0.401612	3.47776	0.00050563	0.00259177	UP	SiO2-COOH_vs_SiO2
721	Fam234b	4.09512	1.84382	0.684028	2.69553	0.00702765	0.0249623	UP	SiO2-COOH_vs_SiO2
722	Fam3a	11.3011	1.41981	0.384626	3.69141	0.000223011	0.00127116	UP	SiO2-COOH_vs_SiO2
723	Fam53c	11.179	1.54097	0.450498	3.42058	0.00062487	0.00311754	UP	SiO2-COOH_vs_SiO2
724	Fam72a	6.28767	-1.44915	0.475554	-3.04729	0.00230915	0.00961395	DOWN	SiO2-COOH_vs_SiO2
725	Fam83f	8.74116	2.04431	0.495958	4.12194	3.76e-05	0.000262063	UP	SiO2-COOH_vs_SiO2
726	Fam83g	22.9947	2.35593	0.384883	6.12116	9.29e-10	1.51e-08	UP	SiO2-COOH_vs_SiO2
727	Fam8a1	10.8776	-1.77324	0.387476	-4.5764	4.73e-06	3.91e-05	DOWN	SiO2-COOH_vs_SiO2
728	Farp2	5.26062	2.33629	0.620391	3.76584	0.000165989	0.000976304	UP	SiO2-COOH_vs_SiO2
729	Farsa	10.8523	1.42489	0.394904	3.6082	0.000308325	0.00168305	UP	SiO2-COOH_vs_SiO2
730	Fau	56.8433	-1.57557	0.216486	-7.27794	3.39e-13	9.21e-12	DOWN	SiO2-COOH_vs_SiO2
731	Fbln1	15.9457	1.44416	0.391916	3.68487	0.000228822	0.00130205	UP	SiO2-COOH_vs_SiO2
732	Fbxl2	10.9326	1.41914	0.393148	3.60968	0.000306577	0.00167627	UP	SiO2-COOH_vs_SiO2
733	Fbxl20	5.52135	1.72989	0.556785	3.10692	0.00189046	0.0081017	UP	SiO2-COOH_vs_SiO2
734	Fbxl3	5.5628	-1.52889	0.490701	-3.11572	0.00183497	0.00789703	DOWN	SiO2-COOH_vs_SiO2
735	Fbxl6	12.71	1.25515	0.39567	3.17221	0.00151281	0.00668163	UP	SiO2-COOH_vs_SiO2
736	Fbxo10	5.87908	2.45226	0.650088	3.7722	0.000161812	0.0009547	UP	SiO2-COOH_vs_SiO2
737	Fbxo11	7.24716	-1.47105	0.434601	-3.38482	0.000712241	0.00350343	DOWN	SiO2-COOH_vs_SiO2
738	Fbxo21	10.0801	1.71501	0.445505	3.84958	0.000118323	0.000724643	UP	SiO2-COOH_vs_SiO2
739	Fbxo31	28.7963	1.22226	0.306447	3.98848	6.65e-05	0.00043484	UP	SiO2-COOH_vs_SiO2
740	Fbxo36	15.4803	-1.2692	0.287605	-4.41298	1.02e-05	7.86e-05	DOWN	SiO2-COOH_vs_SiO2
741	Fbxo46	4.72009	2.37945	0.6833	3.48229	0.000497141	0.00255318	UP	SiO2-COOH_vs_SiO2
742	Fbxw11	12.6627	1.73518	0.395062	4.39217	1.12e-05	8.6e-05	UP	SiO2-COOH_vs_SiO2
743	Fbxw15	32.4061	-1.1308	0.449792	-2.51406	0.0119351	0.0388983	DOWN	SiO2-COOH_vs_SiO2
744	Fbxw24	80.3292	-1.04775	0.404198	-2.59217	0.00953732	0.0322467	DOWN	SiO2-COOH_vs_SiO2
745	Fbxw26	72.7204	-1.01997	0.31042	-3.28576	0.00101707	0.00472997	DOWN	SiO2-COOH_vs_SiO2
746	Fbxw5	20.1661	2.27899	0.347949	6.54978	5.76e-11	1.11e-09	UP	SiO2-COOH_vs_SiO2
747	Fbxw8	14.8969	1.61047	0.48797	3.30035	0.00096563	0.00452046	UP	SiO2-COOH_vs_SiO2
748	Fbxw9	5.38992	1.35217	0.524841	2.57634	0.0099852	0.0335052	UP	SiO2-COOH_vs_SiO2
749	Fcf1	126.67	-1.38459	0.187768	-7.37395	1.66e-13	4.69e-12	DOWN	SiO2-COOH_vs_SiO2
750	Fcho1	8.07203	2.01757	0.491399	4.10578	4.03e-05	0.000278008	UP	SiO2-COOH_vs_SiO2
751	Fcsk	8.57334	3.52379	0.733406	4.80469	1.55e-06	1.42e-05	UP	SiO2-COOH_vs_SiO2
752	Fdx2	14.6089	-1.19897	0.323287	-3.70869	0.000208335	0.00120143	DOWN	SiO2-COOH_vs_SiO2
753	Ficd	7.03171	1.59733	0.488686	3.26863	0.00108069	0.00497666	UP	SiO2-COOH_vs_SiO2
754	Fig4	17.3065	1.49054	0.322532	4.62138	3.81e-06	3.23e-05	UP	SiO2-COOH_vs_SiO2
755	Figla	751.2	-1.27228	0.180074	-7.06531	1.6e-12	3.93e-11	DOWN	SiO2-COOH_vs_SiO2
756	Fip1l1	11.6184	1.10356	0.342895	3.21836	0.00128926	0.00581615	UP	SiO2-COOH_vs_SiO2
757	Fiz1	10.923	1.74407	0.399265	4.3682	1.25e-05	9.51e-05	UP	SiO2-COOH_vs_SiO2
758	Fkbp15	8.01799	1.61203	0.455875	3.53614	0.000406024	0.00213055	UP	SiO2-COOH_vs_SiO2
759	Fkbp1a	19.4894	1.19682	0.386869	3.0936	0.00197746	0.00843102	UP	SiO2-COOH_vs_SiO2
760	Fkbp4	82.1933	2.02884	0.235256	8.62396	6.47e-18	3.44e-16	UP	SiO2-COOH_vs_SiO2
761	Fkbp8	29.5251	1.153	0.241763	4.76914	1.85e-06	1.66e-05	UP	SiO2-COOH_vs_SiO2
762	Fkbp9	34.7573	1.88235	0.321803	5.84939	4.93e-09	7.15e-08	UP	SiO2-COOH_vs_SiO2
763	Fkrp	3.04473	2.33491	0.793149	2.94384	0.00324165	0.0128938	UP	SiO2-COOH_vs_SiO2
764	Flad1	14.6474	1.38171	0.323492	4.27124	1.94e-05	0.000142715	UP	SiO2-COOH_vs_SiO2
765	Flcn	8.49132	2.26414	0.504174	4.49079	7.1e-06	5.65e-05	UP	SiO2-COOH_vs_SiO2
766	Flii	20.0845	1.35692	0.323426	4.19546	2.72e-05	0.000195077	UP	SiO2-COOH_vs_SiO2
767	Flot2	23.1709	1.98318	0.314812	6.29956	2.98e-10	5.26e-09	UP	SiO2-COOH_vs_SiO2
768	Flywch1	5.06812	1.83222	0.601265	3.04728	0.0023092	0.00961395	UP	SiO2-COOH_vs_SiO2
769	Fmc1	15.2795	-1.57208	0.32569	-4.82693	1.39e-06	1.28e-05	DOWN	SiO2-COOH_vs_SiO2
770	Fmnl3	19.9008	1.36981	0.36032	3.80166	0.00014373	0.000859857	UP	SiO2-COOH_vs_SiO2
771	Fmr1nb	66.9585	-1.30284	0.304053	-4.28489	1.83e-05	0.000134671	DOWN	SiO2-COOH_vs_SiO2
772	Fnip1	6.76047	-1.23672	0.411328	-3.00665	0.00264141	0.0108107	DOWN	SiO2-COOH_vs_SiO2
773	Focad	11.922	1.00479	0.349109	2.87815	0.00400021	0.0154438	UP	SiO2-COOH_vs_SiO2
774	Frg1	131.632	-1.13835	0.200001	-5.69175	1.26e-08	1.7e-07	DOWN	SiO2-COOH_vs_SiO2
775	Frmd8	10.1561	1.92035	0.481653	3.98699	6.69e-05	0.00043693	UP	SiO2-COOH_vs_SiO2
776	Frmpd1	6.9214	1.25088	0.510653	2.44957	0.0143028	0.0451307	UP	SiO2-COOH_vs_SiO2
777	Fsd1	6.93924	2.21641	0.662405	3.346	0.000819859	0.00395372	UP	SiO2-COOH_vs_SiO2
778	Ftdc1	14.3079	-3.39285	0.865357	-3.92075	8.83e-05	0.000558975	DOWN	SiO2-COOH_vs_SiO2
779	Ftdc2	269.632	-2.1578	0.386903	-5.5771	2.45e-08	3.16e-07	DOWN	SiO2-COOH_vs_SiO2
780	Fthl17.ps1	2.76215	-2.11933	0.801565	-2.64399	0.00819346	0.0284118	DOWN	SiO2-COOH_vs_SiO2
781	Fthl17f	2.96005	-2.68914	0.878644	-3.06055	0.00220929	0.00925703	DOWN	SiO2-COOH_vs_SiO2
782	Ftsj1	11.6707	1.15837	0.347756	3.33098	0.000865406	0.0041403	UP	SiO2-COOH_vs_SiO2
783	Ftsj3	18.9748	1.21369	0.26986	4.49748	6.88e-06	5.5e-05	UP	SiO2-COOH_vs_SiO2
784	Fuca1	37.2922	1.49621	0.250368	5.97603	2.29e-09	3.5e-08	UP	SiO2-COOH_vs_SiO2
785	Fundc2	5.63247	-1.62203	0.480231	-3.37761	0.000731193	0.00358471	DOWN	SiO2-COOH_vs_SiO2
786	Fxyd6	4.70898	1.85439	0.729205	2.54303	0.0109897	0.0363431	UP	SiO2-COOH_vs_SiO2
787	Fzr1	74.3028	2.03693	0.263449	7.73179	1.06e-14	3.49e-13	UP	SiO2-COOH_vs_SiO2
788	G3bp1	28.0985	1.47633	0.258381	5.71379	1.1e-08	1.51e-07	UP	SiO2-COOH_vs_SiO2
789	G6pdx	41.2568	1.6844	0.36564	4.60672	4.09e-06	3.44e-05	UP	SiO2-COOH_vs_SiO2
790	Gaa	31.7659	1.74298	0.31624	5.51157	3.56e-08	4.42e-07	UP	SiO2-COOH_vs_SiO2
791	Gak	5.07403	1.41448	0.551487	2.56485	0.0103222	0.034505	UP	SiO2-COOH_vs_SiO2
792	Galk1	79.4835	1.64301	0.261081	6.29311	3.11e-10	5.45e-09	UP	SiO2-COOH_vs_SiO2
793	Galnt11	10.0826	1.2598	0.389605	3.23352	0.00122273	0.00554801	UP	SiO2-COOH_vs_SiO2
794	Galnt18	1.10431	3.39922	1.21226	2.80403	0.00504677	0.0188821	UP	SiO2-COOH_vs_SiO2
795	Gart	7.52508	2.37233	0.547788	4.33073	1.49e-05	0.000111322	UP	SiO2-COOH_vs_SiO2
796	Gas2l1	3.89893	1.57815	0.607165	2.59921	0.00934384	0.0317786	UP	SiO2-COOH_vs_SiO2
797	Gatad1	3.77592	-1.69946	0.575959	-2.95067	0.00317088	0.0126464	DOWN	SiO2-COOH_vs_SiO2
798	Gatad2a	20.6911	1.50966	0.456301	3.30848	0.000938039	0.00442101	UP	SiO2-COOH_vs_SiO2
799	Gatd1	6.3183	1.39578	0.474065	2.94427	0.00323716	0.0128798	UP	SiO2-COOH_vs_SiO2
800	Gatd3a	15.5575	1.1177	0.338227	3.3046	0.000951127	0.00446662	UP	SiO2-COOH_vs_SiO2
801	Gcdh	8.1983	1.43022	0.483807	2.95617	0.00311483	0.0124453	UP	SiO2-COOH_vs_SiO2
802	Gcn1	7.95234	1.63925	0.449463	3.64714	0.000265179	0.00147853	UP	SiO2-COOH_vs_SiO2
803	Gdap2	13.6919	1.21104	0.369746	3.27534	0.00105536	0.00487688	UP	SiO2-COOH_vs_SiO2
804	Gdi1	12.8161	3.02016	0.534663	5.64871	1.62e-08	2.16e-07	UP	SiO2-COOH_vs_SiO2
805	Gdpgp1	6.57254	1.44868	0.475609	3.04595	0.00231947	0.00964157	UP	SiO2-COOH_vs_SiO2
806	Gemin4	17.7112	3.0132	0.741634	4.06292	4.85e-05	0.000327229	UP	SiO2-COOH_vs_SiO2
807	Gemin5	7.8736	1.23555	0.415441	2.97407	0.00293877	0.011856	UP	SiO2-COOH_vs_SiO2
808	Gemin6	57.8172	-1.22174	0.168336	-7.25772	3.94e-13	1.06e-11	DOWN	SiO2-COOH_vs_SiO2
809	Get4	58.9131	1.05276	0.209789	5.01818	5.22e-07	5.24e-06	UP	SiO2-COOH_vs_SiO2
810	Gfpt1	4.39738	-1.76711	0.539621	-3.27473	0.00105762	0.00488398	DOWN	SiO2-COOH_vs_SiO2
811	Gga2	4.92502	2.25616	0.699178	3.22688	0.00125148	0.00566492	UP	SiO2-COOH_vs_SiO2
812	Ggct	28.445	-1.76351	0.314585	-5.60583	2.07e-08	2.73e-07	DOWN	SiO2-COOH_vs_SiO2
813	Ghrh	3.81798	-2.32085	0.645175	-3.59724	0.00032161	0.0017441	DOWN	SiO2-COOH_vs_SiO2
814	Gin1	6.90417	1.59316	0.626115	2.54452	0.0109428	0.0362604	UP	SiO2-COOH_vs_SiO2
815	Gins1	26.5726	-1.132	0.256363	-4.4156	1.01e-05	7.79e-05	DOWN	SiO2-COOH_vs_SiO2
816	Gipc1	123.464	1.74903	0.27063	6.46282	1.03e-10	1.93e-09	UP	SiO2-COOH_vs_SiO2
817	Glb1	5.04435	1.46873	0.581435	2.52604	0.0115355	0.0377721	UP	SiO2-COOH_vs_SiO2
818	Gle1	26.2481	1.04791	0.247547	4.23316	2.3e-05	0.000166773	UP	SiO2-COOH_vs_SiO2
819	Glg1	6.37763	1.69544	0.488478	3.47085	0.000518807	0.00265011	UP	SiO2-COOH_vs_SiO2
820	Glud.ps	6.45017	1.32966	0.481288	2.76271	0.00573228	0.0210073	UP	SiO2-COOH_vs_SiO2
821	Glyr1	17.8066	2.35032	0.410428	5.72652	1.03e-08	1.41e-07	UP	SiO2-COOH_vs_SiO2
822	Gm10015	7.58909	-1.02976	0.422824	-2.43544	0.0148736	0.0466438	DOWN	SiO2-COOH_vs_SiO2
823	Gm10029	41.0295	-2.1151	0.299426	-7.06384	1.62e-12	3.96e-11	DOWN	SiO2-COOH_vs_SiO2
824	Gm10036	105.643	-1.77507	0.204427	-8.68315	3.85e-18	2.17e-16	DOWN	SiO2-COOH_vs_SiO2
825	Gm10039	886.713	-1.09371	0.176428	-6.19916	5.68e-10	9.46e-09	DOWN	SiO2-COOH_vs_SiO2
826	Gm10045	3.02219	-3.01733	0.916164	-3.29344	0.000989706	0.00462339	DOWN	SiO2-COOH_vs_SiO2
827	Gm10051	25.4889	-2.04565	0.275589	-7.42284	1.15e-13	3.33e-12	DOWN	SiO2-COOH_vs_SiO2
828	Gm10053	65.8497	-1.24925	0.182384	-6.84956	7.41e-12	1.65e-10	DOWN	SiO2-COOH_vs_SiO2
829	Gm10054	11.1141	-1.27379	0.401782	-3.17035	0.00152256	0.00671773	DOWN	SiO2-COOH_vs_SiO2
830	Gm10059	82.262	-2.05009	0.228996	-8.9525	3.48e-19	2.35e-17	DOWN	SiO2-COOH_vs_SiO2
831	Gm10073	145.617	-2.01588	0.214112	-9.41511	4.73e-21	4.9e-19	DOWN	SiO2-COOH_vs_SiO2
832	Gm10074	193.827	-2.18122	0.17947	-12.1537	5.49e-34	1.46e-30	DOWN	SiO2-COOH_vs_SiO2
833	Gm10076	160.032	-2.10331	0.19662	-10.6973	1.05e-26	4.35e-24	DOWN	SiO2-COOH_vs_SiO2
834	Gm10080	91.9915	-1.27564	0.151381	-8.42664	3.56e-17	1.69e-15	DOWN	SiO2-COOH_vs_SiO2
835	Gm10086	6.84124	-2.45919	0.483796	-5.0831	3.71e-07	3.8e-06	DOWN	SiO2-COOH_vs_SiO2
836	Gm10095	8.35736	-1.41912	0.376119	-3.77305	0.000161264	0.000951887	DOWN	SiO2-COOH_vs_SiO2
837	Gm10108	58.5751	-1.48272	0.1942	-7.63501	2.26e-14	7.12e-13	DOWN	SiO2-COOH_vs_SiO2
838	Gm10120	146.211	-1.53178	0.163058	-9.39407	5.77e-21	5.9e-19	DOWN	SiO2-COOH_vs_SiO2
839	Gm10123	2737.32	-1.21863	0.14834	-8.21506	2.12e-16	8.8e-15	DOWN	SiO2-COOH_vs_SiO2
840	Gm10131	143.559	-1.03103	0.158333	-6.51179	7.43e-11	1.41e-09	DOWN	SiO2-COOH_vs_SiO2
841	Gm10132	129.644	-2.11445	0.196878	-10.7399	6.61e-27	2.93e-24	DOWN	SiO2-COOH_vs_SiO2
842	Gm10136	75.5391	-1.85973	0.210924	-8.81703	1.18e-18	7.36e-17	DOWN	SiO2-COOH_vs_SiO2
843	Gm10145	53.0071	-1.16002	0.216173	-5.36615	8.04e-08	9.4e-07	DOWN	SiO2-COOH_vs_SiO2
844	Gm10146	370.052	-1.67354	0.180027	-9.29604	1.46e-20	1.33e-18	DOWN	SiO2-COOH_vs_SiO2
845	Gm10154	131.679	-1.77032	0.190626	-9.28686	1.59e-20	1.43e-18	DOWN	SiO2-COOH_vs_SiO2
846	Gm10155	24.0264	-1.95317	0.264815	-7.37562	1.64e-13	4.65e-12	DOWN	SiO2-COOH_vs_SiO2
847	Gm10157	230.947	-1.3782	0.184537	-7.46843	8.12e-14	2.39e-12	DOWN	SiO2-COOH_vs_SiO2
848	Gm10163	26.7222	-1.84764	0.233829	-7.90166	2.75e-15	9.93e-14	DOWN	SiO2-COOH_vs_SiO2
849	Gm10175	294.158	-1.02416	0.108765	-9.4163	4.67e-21	4.89e-19	DOWN	SiO2-COOH_vs_SiO2
850	Gm10177	123.897	-1.64342	0.218104	-7.53503	4.88e-14	1.46e-12	DOWN	SiO2-COOH_vs_SiO2
851	Gm10180	5.16698	-1.80195	0.51507	-3.49846	0.00046796	0.00242488	DOWN	SiO2-COOH_vs_SiO2
852	Gm10221	433.182	-1.78714	0.169196	-10.5625	4.44e-26	1.6e-23	DOWN	SiO2-COOH_vs_SiO2
853	Gm10224	7.23149	-1.70479	0.421293	-4.04656	5.2e-05	0.000348809	DOWN	SiO2-COOH_vs_SiO2
854	Gm10231	10.974	-1.01557	0.324842	-3.12633	0.00177	0.00765215	DOWN	SiO2-COOH_vs_SiO2
855	Gm10237	3.7997	-2.63414	0.647401	-4.06879	4.73e-05	0.000320057	DOWN	SiO2-COOH_vs_SiO2
856	Gm10240	337.27	-1.67954	0.15042	-11.1657	6e-29	3.99e-26	DOWN	SiO2-COOH_vs_SiO2
857	Gm10243	371.151	-2.24663	0.223145	-10.068	7.65e-24	1.5e-21	DOWN	SiO2-COOH_vs_SiO2
858	Gm10247	5.14759	-2.26553	0.535666	-4.22937	2.34e-05	0.00016924	DOWN	SiO2-COOH_vs_SiO2
859	Gm10250	668.192	-1.50885	0.144176	-10.4654	1.25e-25	3.52e-23	DOWN	SiO2-COOH_vs_SiO2
860	Gm10254	42.7507	1.98455	0.357377	5.5531	2.81e-08	3.57e-07	UP	SiO2-COOH_vs_SiO2
861	Gm10263	72.5849	-1.70172	0.203888	-8.34637	7.04e-17	3.17e-15	DOWN	SiO2-COOH_vs_SiO2
862	Gm10268	3.07347	-2.10054	0.655946	-3.2023	0.00136334	0.00610673	DOWN	SiO2-COOH_vs_SiO2
863	Gm10269	136.756	-1.68403	0.186822	-9.01411	1.98e-19	1.46e-17	DOWN	SiO2-COOH_vs_SiO2
864	Gm10275	49.8939	-1.58297	0.350299	-4.51892	6.22e-06	5.04e-05	DOWN	SiO2-COOH_vs_SiO2
865	Gm10288	616.864	-1.82446	0.176955	-10.3103	6.33e-25	1.65e-22	DOWN	SiO2-COOH_vs_SiO2
866	Gm10297	148.325	-1.29923	0.180061	-7.21554	5.37e-13	1.4e-11	DOWN	SiO2-COOH_vs_SiO2
867	Gm10320	78.8617	-2.78799	0.184399	-15.1193	1.21e-51	1.6e-47	DOWN	SiO2-COOH_vs_SiO2
868	Gm10323	6.38808	-1.53135	0.493389	-3.10374	0.0019109	0.00817877	DOWN	SiO2-COOH_vs_SiO2
869	Gm10335	48.3929	-1.80931	0.218487	-8.28109	1.22e-16	5.33e-15	DOWN	SiO2-COOH_vs_SiO2
870	Gm10343	7.13333	-1.77901	0.446168	-3.9873	6.68e-05	0.000436573	DOWN	SiO2-COOH_vs_SiO2
871	Gm10362	16.6018	-1.49672	0.287372	-5.2083	1.91e-07	2.06e-06	DOWN	SiO2-COOH_vs_SiO2
872	Gm10420	60.1121	-1.18004	0.189571	-6.22479	4.82e-10	8.14e-09	DOWN	SiO2-COOH_vs_SiO2
873	Gm10443	223.945	-2.22521	0.211407	-10.5257	6.58e-26	2.18e-23	DOWN	SiO2-COOH_vs_SiO2
874	Gm10608	20.2437	1.16494	0.282442	4.12452	3.72e-05	0.000259412	UP	SiO2-COOH_vs_SiO2
875	Gm10689	25.8391	-2.27182	0.283708	-8.0076	1.17e-15	4.39e-14	DOWN	SiO2-COOH_vs_SiO2
876	Gm1070	6.48824	1.47872	0.611279	2.41906	0.0155608	0.0484669	UP	SiO2-COOH_vs_SiO2
877	Gm10705	101.701	-1.13611	0.176364	-6.44184	1.18e-10	2.2e-09	DOWN	SiO2-COOH_vs_SiO2
878	Gm10709	5.70126	-1.46687	0.44677	-3.28328	0.00102608	0.00476317	DOWN	SiO2-COOH_vs_SiO2
879	Gm10736	250.389	-1.85053	0.169894	-10.8922	1.26e-27	6.17e-25	DOWN	SiO2-COOH_vs_SiO2
880	Gm10819	62.5401	1.31992	0.226791	5.82	5.88e-09	8.4e-08	UP	SiO2-COOH_vs_SiO2
881	Gm10925	2713.67	-1.20231	0.204931	-5.86688	4.44e-09	6.48e-08	DOWN	SiO2-COOH_vs_SiO2
882	Gm10941	5.42648	-2.11472	0.515311	-4.10377	4.06e-05	0.000280293	DOWN	SiO2-COOH_vs_SiO2
883	Gm11007	8.47775	-1.359	0.465244	-2.92105	0.00348852	0.0137318	DOWN	SiO2-COOH_vs_SiO2
884	Gm11196	33.242	-2.01981	0.24559	-8.22432	1.96e-16	8.17e-15	DOWN	SiO2-COOH_vs_SiO2
885	Gm11221	51.3693	-1.33083	0.21507	-6.18792	6.1e-10	1.01e-08	DOWN	SiO2-COOH_vs_SiO2
886	Gm11249	96.0417	-1.34955	0.184042	-7.33285	2.25e-13	6.23e-12	DOWN	SiO2-COOH_vs_SiO2
887	Gm11261	16.3233	1.88679	0.501474	3.76249	0.000168229	0.000988166	UP	SiO2-COOH_vs_SiO2
888	Gm11263	83.6201	-1.89716	0.210678	-9.00502	2.16e-19	1.56e-17	DOWN	SiO2-COOH_vs_SiO2
889	Gm11285	0.941703	-3.8762	1.54798	-2.50404	0.0122786	0.0398221	DOWN	SiO2-COOH_vs_SiO2
890	Gm11353	159.111	-1.88214	0.186308	-10.1023	5.4e-24	1.1e-21	DOWN	SiO2-COOH_vs_SiO2
891	Gm11400	4.80054	1.50667	0.588227	2.56137	0.0104261	0.034835	UP	SiO2-COOH_vs_SiO2
892	Gm11401	12.5392	-1.67404	0.333952	-5.01283	5.36e-07	5.36e-06	DOWN	SiO2-COOH_vs_SiO2
893	Gm11423	5.50513	-1.73555	0.469288	-3.69827	0.000217076	0.00124193	DOWN	SiO2-COOH_vs_SiO2
894	Gm11425	9.18527	-1.1177	0.367332	-3.04274	0.00234434	0.00973107	DOWN	SiO2-COOH_vs_SiO2
895	Gm11451	14.0838	-1.20379	0.31734	-3.79338	0.000148611	0.000885864	DOWN	SiO2-COOH_vs_SiO2
896	Gm11478	106.126	-2.04958	0.206191	-9.94023	2.78e-23	4.74e-21	DOWN	SiO2-COOH_vs_SiO2
897	Gm11518	261.61	-1.5941	0.209397	-7.6128	2.68e-14	8.32e-13	DOWN	SiO2-COOH_vs_SiO2
898	Gm11539	16.8731	-1.22872	0.271449	-4.52654	6e-06	4.87e-05	DOWN	SiO2-COOH_vs_SiO2
899	Gm11560	15.5966	1.24009	0.370126	3.35046	0.000806764	0.0039019	UP	SiO2-COOH_vs_SiO2
900	Gm11575	103.738	-1.70782	0.219096	-7.79487	6.45e-15	2.2e-13	DOWN	SiO2-COOH_vs_SiO2
901	Gm11585	8.55967	-1.41578	0.373152	-3.7941	0.000148179	0.000884082	DOWN	SiO2-COOH_vs_SiO2
902	Gm11598	13.2099	-1.43463	0.310393	-4.62199	3.8e-06	3.22e-05	DOWN	SiO2-COOH_vs_SiO2
903	Gm11703	71.0835	-1.54408	0.166775	-9.2585	2.07e-20	1.82e-18	DOWN	SiO2-COOH_vs_SiO2
904	Gm11808	525.356	-1.48755	0.162543	-9.15174	5.6e-20	4.35e-18	DOWN	SiO2-COOH_vs_SiO2
905	Gm11815	20.3384	3.04615	0.453609	6.71538	1.88e-11	3.83e-10	UP	SiO2-COOH_vs_SiO2
906	Gm11824	28.201	-2.05964	0.308785	-6.67015	2.56e-11	5.13e-10	DOWN	SiO2-COOH_vs_SiO2
907	Gm11826	18.0709	-1.58569	0.297678	-5.32686	9.99e-08	1.15e-06	DOWN	SiO2-COOH_vs_SiO2
908	Gm11836	40.0013	-1.03748	0.183059	-5.66744	1.45e-08	1.95e-07	DOWN	SiO2-COOH_vs_SiO2
909	Gm11837	5.21883	-1.83596	0.512643	-3.58136	0.000341805	0.00183415	DOWN	SiO2-COOH_vs_SiO2
910	Gm11868	12.9416	1.14014	0.358308	3.18201	0.00146256	0.00648123	UP	SiO2-COOH_vs_SiO2
911	Gm11878	17.2512	-2.05829	0.325199	-6.3293	2.46e-10	4.4e-09	DOWN	SiO2-COOH_vs_SiO2
912	Gm11930	2.77816	-1.8405	0.669758	-2.74801	0.00599587	0.0218527	DOWN	SiO2-COOH_vs_SiO2
913	Gm11942	169.32	-1.9314	0.204248	-9.45615	3.2e-21	3.48e-19	DOWN	SiO2-COOH_vs_SiO2
914	Gm11945	11.8449	-1.26738	0.315068	-4.02255	5.76e-05	0.000382692	DOWN	SiO2-COOH_vs_SiO2
915	Gm11966	153.842	-1.6117	0.179554	-8.97612	2.8e-19	1.96e-17	DOWN	SiO2-COOH_vs_SiO2
916	Gm12013	8.85489	-2.10421	0.461712	-4.55741	5.18e-06	4.27e-05	DOWN	SiO2-COOH_vs_SiO2
917	Gm12034	14.7998	-2.01667	0.325511	-6.19539	5.81e-10	9.65e-09	DOWN	SiO2-COOH_vs_SiO2
918	Gm12070	83.8445	1.32293	0.410721	3.221	0.00127744	0.0057687	UP	SiO2-COOH_vs_SiO2
919	Gm12115	61.7785	-1.20724	0.185677	-6.50187	7.93e-11	1.51e-09	DOWN	SiO2-COOH_vs_SiO2
920	Gm12161	10.5782	3.23267	0.558575	5.78736	7.15e-09	1.01e-07	UP	SiO2-COOH_vs_SiO2
921	Gm12174	63.171	-2.06151	0.253286	-8.13905	3.98e-16	1.59e-14	DOWN	SiO2-COOH_vs_SiO2
922	Gm12191	214.563	-2.27438	0.192749	-11.7997	3.92e-32	6.5e-29	DOWN	SiO2-COOH_vs_SiO2
923	Gm12219	15.0589	-1.28628	0.292667	-4.39504	1.11e-05	8.49e-05	DOWN	SiO2-COOH_vs_SiO2
924	Gm12222	7.97366	-2.34265	0.551786	-4.24558	2.18e-05	0.000158664	DOWN	SiO2-COOH_vs_SiO2
925	Gm12245	8.44411	-1.25774	0.432052	-2.91109	0.00360174	0.0140968	DOWN	SiO2-COOH_vs_SiO2
926	Gm12254	104.314	-1.77552	0.205753	-8.62935	6.17e-18	3.3e-16	DOWN	SiO2-COOH_vs_SiO2
927	Gm12263	10.3034	2.72551	0.492543	5.53354	3.14e-08	3.95e-07	UP	SiO2-COOH_vs_SiO2
928	Gm12338	913.302	-1.764	0.207277	-8.51034	1.73e-17	8.56e-16	DOWN	SiO2-COOH_vs_SiO2
929	Gm12345	6.62537	2.25584	0.66746	3.37974	0.000725548	0.00355966	UP	SiO2-COOH_vs_SiO2
930	Gm12411	6.65219	-1.76096	0.437516	-4.02491	5.7e-05	0.000379253	DOWN	SiO2-COOH_vs_SiO2
931	Gm12424	7.60465	2.45045	0.531286	4.61229	3.98e-06	3.35e-05	UP	SiO2-COOH_vs_SiO2
932	Gm12427	3.97875	-1.63857	0.563688	-2.90688	0.00365059	0.0142598	DOWN	SiO2-COOH_vs_SiO2
933	Gm12435	47.0601	1.93122	0.273023	7.07348	1.51e-12	3.73e-11	UP	SiO2-COOH_vs_SiO2
934	Gm12482	13.3126	-1.34263	0.329477	-4.07504	4.6e-05	0.000312219	DOWN	SiO2-COOH_vs_SiO2
935	Gm12502	8.50543	1.59169	0.440255	3.61538	0.000299906	0.00164725	UP	SiO2-COOH_vs_SiO2
936	Gm12571	70.6298	-1.63359	0.216524	-7.54462	4.54e-14	1.36e-12	DOWN	SiO2-COOH_vs_SiO2
937	Gm12589	18.0422	-2.30938	0.393147	-5.8741	4.25e-09	6.24e-08	DOWN	SiO2-COOH_vs_SiO2
938	Gm12643	3.18902	-1.79855	0.638794	-2.81554	0.00486952	0.0182793	DOWN	SiO2-COOH_vs_SiO2
939	Gm12715	289.198	1.9865	0.268737	7.39199	1.45e-13	4.16e-12	UP	SiO2-COOH_vs_SiO2
940	Gm12778	5.402	-2.44521	0.528077	-4.6304	3.65e-06	3.1e-05	DOWN	SiO2-COOH_vs_SiO2
941	Gm12856	18.1087	1.20617	0.364723	3.3071	0.000942688	0.00443808	UP	SiO2-COOH_vs_SiO2
942	Gm12891	4.80079	-1.90347	0.529379	-3.59567	0.000323553	0.00175168	DOWN	SiO2-COOH_vs_SiO2
943	Gm12932	8.98798	-1.43448	0.375747	-3.81767	0.000134718	0.000811794	DOWN	SiO2-COOH_vs_SiO2
944	Gm12940	1.91827	-2.15891	0.853781	-2.52864	0.0114504	0.0375488	DOWN	SiO2-COOH_vs_SiO2
945	Gm12943	2.69175	-1.91744	0.796602	-2.40703	0.016083	0.049813	DOWN	SiO2-COOH_vs_SiO2
946	Gm12967	2.86843	-2.22011	0.68632	-3.2348	0.00121729	0.00552524	DOWN	SiO2-COOH_vs_SiO2
947	Gm12996	4.57782	-1.62107	0.601496	-2.69506	0.00703751	0.0249773	DOWN	SiO2-COOH_vs_SiO2
948	Gm13015	17.8177	-1.97043	0.301278	-6.54025	6.14e-11	1.18e-09	DOWN	SiO2-COOH_vs_SiO2
949	Gm13092	235.864	-1.7902	0.236686	-7.56362	3.92e-14	1.19e-12	DOWN	SiO2-COOH_vs_SiO2
950	Gm13127	102.65	1.67603	0.18905	8.86554	7.61e-19	4.93e-17	UP	SiO2-COOH_vs_SiO2
951	Gm13182	11.0913	-1.88107	0.35133	-5.35414	8.6e-08	9.99e-07	DOWN	SiO2-COOH_vs_SiO2
952	Gm13191	2.31483	-3.82878	1.57276	-2.43444	0.0149149	0.0467401	DOWN	SiO2-COOH_vs_SiO2
953	Gm13192	95.3237	-1.87451	0.180803	-10.3677	3.48e-25	9.41e-23	DOWN	SiO2-COOH_vs_SiO2
954	Gm13196	3.67396	-2.28505	0.663645	-3.44318	0.000574923	0.00290104	DOWN	SiO2-COOH_vs_SiO2
955	Gm13215	1.79434	-2.15848	0.854563	-2.52583	0.0115425	0.0377854	DOWN	SiO2-COOH_vs_SiO2
956	Gm13216	4.51298	-1.50929	0.51434	-2.93443	0.00334165	0.0132321	DOWN	SiO2-COOH_vs_SiO2
957	Gm13226	36.5471	-1.97548	0.25604	-7.71551	1.21e-14	3.95e-13	DOWN	SiO2-COOH_vs_SiO2
958	Gm13268	23.3965	-1.99034	0.289045	-6.88591	5.74e-12	1.31e-10	DOWN	SiO2-COOH_vs_SiO2
959	Gm13339	51.3497	-1.88415	0.254107	-7.4148	1.22e-13	3.52e-12	DOWN	SiO2-COOH_vs_SiO2
960	Gm13341	16.2695	-1.58299	0.299682	-5.28223	1.28e-07	1.42e-06	DOWN	SiO2-COOH_vs_SiO2
961	Gm13342	34.7251	-1.2	0.223687	-5.36462	8.11e-08	9.46e-07	DOWN	SiO2-COOH_vs_SiO2
962	Gm13363	7.71334	1.30439	0.49642	2.62759	0.00859919	0.02961	UP	SiO2-COOH_vs_SiO2
963	Gm13370	12.3402	-1.71294	0.321075	-5.33503	9.55e-08	1.1e-06	DOWN	SiO2-COOH_vs_SiO2
964	Gm13392	5.69266	-2.50881	0.581359	-4.31543	1.59e-05	0.000118518	DOWN	SiO2-COOH_vs_SiO2
965	Gm13394	94.5291	1.40629	0.407698	3.44935	0.000561929	0.00284521	UP	SiO2-COOH_vs_SiO2
966	Gm13408	153.681	-1.52223	0.17235	-8.83218	1.03e-18	6.46e-17	DOWN	SiO2-COOH_vs_SiO2
967	Gm13436	328.605	-1.49367	0.172786	-8.64464	5.4e-18	2.96e-16	DOWN	SiO2-COOH_vs_SiO2
968	Gm13453	115.184	-1.14861	0.16436	-6.98838	2.78e-12	6.59e-11	DOWN	SiO2-COOH_vs_SiO2
969	Gm13465	9.3235	-1.35744	0.387377	-3.50417	0.000458025	0.00237618	DOWN	SiO2-COOH_vs_SiO2
970	Gm13487	12.0488	-1.11553	0.320845	-3.47685	0.000507338	0.00259852	DOWN	SiO2-COOH_vs_SiO2
971	Gm13493	388.341	-1.28418	0.165817	-7.74458	9.59e-15	3.18e-13	DOWN	SiO2-COOH_vs_SiO2
972	Gm13532	23.1117	-2.50625	0.28599	-8.76339	1.89e-18	1.14e-16	DOWN	SiO2-COOH_vs_SiO2
973	Gm13534	1.56246	3.98636	1.1178	3.56626	0.000362111	0.00192368	UP	SiO2-COOH_vs_SiO2
974	Gm13594	7.88062	-1.56561	0.396434	-3.94923	7.84e-05	0.000502538	DOWN	SiO2-COOH_vs_SiO2
975	Gm13611	321.537	-2.00184	0.218767	-9.15056	5.66e-20	4.37e-18	DOWN	SiO2-COOH_vs_SiO2
976	Gm13623	5.61396	-1.24547	0.447421	-2.78368	0.00537468	0.0198612	DOWN	SiO2-COOH_vs_SiO2
977	Gm13642	8.47884	-1.14717	0.383284	-2.99299	0.00276257	0.0112456	DOWN	SiO2-COOH_vs_SiO2
978	Gm13651	9.92335	1.51056	0.389864	3.87457	0.000106812	0.000661955	UP	SiO2-COOH_vs_SiO2
979	Gm13665	1.82595	3.14673	1.19855	2.62545	0.00865343	0.0297659	UP	SiO2-COOH_vs_SiO2
980	Gm13680	40.3314	-1.9386	0.263474	-7.35784	1.87e-13	5.25e-12	DOWN	SiO2-COOH_vs_SiO2
981	Gm13736	1027.63	-1.60661	0.190813	-8.41982	3.77e-17	1.78e-15	DOWN	SiO2-COOH_vs_SiO2
982	Gm13771	11.3965	-1.7434	0.358463	-4.86353	1.15e-06	1.09e-05	DOWN	SiO2-COOH_vs_SiO2
983	Gm13772	16.6604	-1.44958	0.289691	-5.0039	5.62e-07	5.57e-06	DOWN	SiO2-COOH_vs_SiO2
984	Gm13831	6.96914	-1.04241	0.412623	-2.52629	0.0115273	0.0377544	DOWN	SiO2-COOH_vs_SiO2
985	Gm13841	323.217	-1.34605	0.144084	-9.34211	9.44e-21	9.02e-19	DOWN	SiO2-COOH_vs_SiO2
986	Gm13887	2.87703	-2.02633	0.831359	-2.43737	0.0147944	0.0464284	DOWN	SiO2-COOH_vs_SiO2
987	Gm13991	3.04966	3.65847	1.03784	3.52508	0.000423354	0.00220839	UP	SiO2-COOH_vs_SiO2
988	Gm14004	12.4252	-1.63812	0.377167	-4.34322	1.4e-05	0.000105654	DOWN	SiO2-COOH_vs_SiO2
989	Gm14017	28.2485	-1.1963	0.22633	-5.28566	1.25e-07	1.4e-06	DOWN	SiO2-COOH_vs_SiO2
990	Gm14026	5.6428	1.95747	0.568718	3.44189	0.000577655	0.00291262	UP	SiO2-COOH_vs_SiO2
991	Gm14036	70.2155	-1.53364	0.196222	-7.81583	5.46e-15	1.88e-13	DOWN	SiO2-COOH_vs_SiO2
992	Gm14044	21.394	-2.21712	0.345621	-6.41488	1.41e-10	2.6e-09	DOWN	SiO2-COOH_vs_SiO2
993	Gm14057	2.75754	-1.94989	0.716132	-2.7228	0.00647308	0.0232913	DOWN	SiO2-COOH_vs_SiO2
994	Gm14117	40.1617	1.5283	0.349124	4.37753	1.2e-05	9.14e-05	UP	SiO2-COOH_vs_SiO2
995	Gm14167	5.11854	-1.49201	0.489423	-3.0485	0.00229983	0.00958395	DOWN	SiO2-COOH_vs_SiO2
996	Gm14173	23.4673	-1.62688	0.257872	-6.30885	2.81e-10	4.96e-09	DOWN	SiO2-COOH_vs_SiO2
997	Gm14200	10.5921	-1.32693	0.330897	-4.01012	6.07e-05	0.000400796	DOWN	SiO2-COOH_vs_SiO2
998	Gm14237	2.51986	-2.42878	0.814749	-2.98102	0.00287293	0.0116221	DOWN	SiO2-COOH_vs_SiO2
999	Gm14251	2.45504	-1.6633	0.681155	-2.44188	0.0146109	0.045961	DOWN	SiO2-COOH_vs_SiO2
1000	Gm14269	236.511	-1.01642	0.196428	-5.17454	2.28e-07	2.44e-06	DOWN	SiO2-COOH_vs_SiO2
1001	Gm14277	17.7761	-1.79953	0.299815	-6.00215	1.95e-09	3.01e-08	DOWN	SiO2-COOH_vs_SiO2
1002	Gm14279	4.93544	-2.067	0.544028	-3.79943	0.000145031	0.000867245	DOWN	SiO2-COOH_vs_SiO2
1003	Gm14287	38.3986	1.55963	0.30303	5.14679	2.65e-07	2.8e-06	UP	SiO2-COOH_vs_SiO2
1004	Gm14292	45.3205	1.53232	0.287806	5.32415	1.01e-07	1.16e-06	UP	SiO2-COOH_vs_SiO2
1005	Gm14303	804.509	-2.15774	0.212603	-10.1492	3.34e-24	7.4e-22	DOWN	SiO2-COOH_vs_SiO2
1006	Gm14373	2.13973	3.04877	1.06463	2.86368	0.00418748	0.0160456	UP	SiO2-COOH_vs_SiO2
1007	Gm14403	0.947896	-3.6433	1.32855	-2.74232	0.00610076	0.0221559	DOWN	SiO2-COOH_vs_SiO2
1008	Gm14410	6.1511	-1.87852	0.555127	-3.38396	0.000714495	0.00351322	DOWN	SiO2-COOH_vs_SiO2
1009	Gm14411	1.27094	-3.28138	1.11079	-2.9541	0.0031358	0.0125215	DOWN	SiO2-COOH_vs_SiO2
1010	Gm14414	105.537	-1.77166	0.204684	-8.65558	4.9e-18	2.7e-16	DOWN	SiO2-COOH_vs_SiO2
1011	Gm14438	6.43383	-1.36757	0.425166	-3.21656	0.00129738	0.00584876	DOWN	SiO2-COOH_vs_SiO2
1012	Gm14539	424.925	-1.95996	0.220529	-8.88754	6.25e-19	4.11e-17	DOWN	SiO2-COOH_vs_SiO2
1013	Gm14541	7.11795	-1.97784	0.505261	-3.91449	9.06e-05	0.000570785	DOWN	SiO2-COOH_vs_SiO2
1014	Gm14567	507.64	-1.98385	0.158632	-12.506	6.92e-36	2.3e-32	DOWN	SiO2-COOH_vs_SiO2
1015	Gm14586	459.111	-2.0882	0.198667	-10.5111	7.68e-26	2.37e-23	DOWN	SiO2-COOH_vs_SiO2
1016	Gm14633	7.02357	-2.508	0.500212	-5.01388	5.33e-07	5.33e-06	DOWN	SiO2-COOH_vs_SiO2
1017	Gm14648	91.9814	-1.20178	0.150392	-7.991	1.34e-15	4.94e-14	DOWN	SiO2-COOH_vs_SiO2
1018	Gm14654	15.8863	2.61485	0.396438	6.59586	4.23e-11	8.29e-10	UP	SiO2-COOH_vs_SiO2
1019	Gm14681	345.879	-1.48896	0.188517	-7.8983	2.83e-15	1.01e-13	DOWN	SiO2-COOH_vs_SiO2
1020	Gm14686	18.3943	-1.03976	0.289622	-3.59005	0.000330618	0.00178276	DOWN	SiO2-COOH_vs_SiO2
1021	Gm14706	16.4796	-1.705	0.308847	-5.52054	3.38e-08	4.22e-07	DOWN	SiO2-COOH_vs_SiO2
1022	Gm14736	3.2225	-3.06294	0.920991	-3.3257	0.000881963	0.00420134	DOWN	SiO2-COOH_vs_SiO2
1023	Gm14749	7.77888	1.87741	0.482827	3.88837	0.000100918	0.000629068	UP	SiO2-COOH_vs_SiO2
1024	Gm14794	7.73905	-1.08332	0.399847	-2.70933	0.00674188	0.0240994	DOWN	SiO2-COOH_vs_SiO2
1025	Gm14845	50.0682	-1.21981	0.206662	-5.90245	3.58e-09	5.32e-08	DOWN	SiO2-COOH_vs_SiO2
1026	Gm14853	3.71978	-1.94819	0.636649	-3.06007	0.00221286	0.00926805	DOWN	SiO2-COOH_vs_SiO2
1027	Gm15027	48.3127	-1.37707	0.228053	-6.03838	1.56e-09	2.45e-08	DOWN	SiO2-COOH_vs_SiO2
1028	Gm15148	16.5405	-2.19479	0.38524	-5.69719	1.22e-08	1.65e-07	DOWN	SiO2-COOH_vs_SiO2
1029	Gm15163	31.5658	1.94801	0.405939	4.79878	1.6e-06	1.46e-05	UP	SiO2-COOH_vs_SiO2
1030	Gm15190	46.6909	-1.25262	0.196461	-6.37594	1.82e-10	3.31e-09	DOWN	SiO2-COOH_vs_SiO2
1031	Gm15198	5.7452	-2.39281	0.520958	-4.5931	4.37e-06	3.64e-05	DOWN	SiO2-COOH_vs_SiO2
1032	Gm15218	3.22601	-2.5223	0.748988	-3.36761	0.000758234	0.00369952	DOWN	SiO2-COOH_vs_SiO2
1033	Gm15246	36.0152	1.94816	0.400791	4.86079	1.17e-06	1.1e-05	UP	SiO2-COOH_vs_SiO2
1034	Gm15264	2.58259	2.81876	0.97568	2.88902	0.00386447	0.0149895	UP	SiO2-COOH_vs_SiO2
1035	Gm15267	6.43746	-1.12351	0.440875	-2.54837	0.0108227	0.0359513	DOWN	SiO2-COOH_vs_SiO2
1036	Gm15286	9.44778	-1.57408	0.429374	-3.66599	0.000246384	0.00138613	DOWN	SiO2-COOH_vs_SiO2
1037	Gm15298	6.49471	1.38574	0.468544	2.95754	0.00310103	0.0123938	UP	SiO2-COOH_vs_SiO2
1038	Gm15310	14.4571	2.48769	0.849354	2.92892	0.00340147	0.0134329	UP	SiO2-COOH_vs_SiO2
1039	Gm15389	476.415	-1.91615	0.335623	-5.70924	1.13e-08	1.55e-07	DOWN	SiO2-COOH_vs_SiO2
1040	Gm15421	30.4214	-2.06859	0.33016	-6.26541	3.72e-10	6.41e-09	DOWN	SiO2-COOH_vs_SiO2
1041	Gm15427	1090.78	-1.40497	0.133427	-10.5299	6.29e-26	2.14e-23	DOWN	SiO2-COOH_vs_SiO2
1042	Gm15429	7.13266	2.531	0.604964	4.18372	2.87e-05	0.000204441	UP	SiO2-COOH_vs_SiO2
1043	Gm15432	7.21278	-1.26381	0.421043	-3.00161	0.00268555	0.0109643	DOWN	SiO2-COOH_vs_SiO2
1044	Gm15452	654.161	-1.78209	0.173407	-10.2769	8.95e-25	2.29e-22	DOWN	SiO2-COOH_vs_SiO2
1045	Gm15459	648.132	1.07596	0.186421	5.77165	7.85e-09	1.1e-07	UP	SiO2-COOH_vs_SiO2
1046	Gm15464	4.27792	-2.16079	0.57298	-3.77114	0.000162503	0.000958352	DOWN	SiO2-COOH_vs_SiO2
1047	Gm15476	20.5472	1.54252	0.540424	2.85428	0.0043134	0.0164379	UP	SiO2-COOH_vs_SiO2
1048	Gm15483	4.26901	-1.62162	0.570235	-2.84377	0.00445833	0.0169271	DOWN	SiO2-COOH_vs_SiO2
1049	Gm15492	4.54934	-1.30991	0.51607	-2.53824	0.0111412	0.0367162	DOWN	SiO2-COOH_vs_SiO2
1050	Gm15498	1.4698	-2.731	1.07408	-2.54265	0.0110015	0.0363731	DOWN	SiO2-COOH_vs_SiO2
1051	Gm15500	417.054	-1.93399	0.211265	-9.15433	5.47e-20	4.3e-18	DOWN	SiO2-COOH_vs_SiO2
1052	Gm15501	90.2859	-1.84434	0.195099	-9.45334	3.28e-21	3.54e-19	DOWN	SiO2-COOH_vs_SiO2
1053	Gm15519	4.72246	4.78902	0.986962	4.85229	1.22e-06	1.15e-05	UP	SiO2-COOH_vs_SiO2
1054	Gm15520	7.62867	-1.19832	0.458094	-2.61588	0.00889968	0.0304839	DOWN	SiO2-COOH_vs_SiO2
1055	Gm15536	168.404	-2.03089	0.233848	-8.68468	3.8e-18	2.15e-16	DOWN	SiO2-COOH_vs_SiO2
1056	Gm15610	46.8484	-1.54763	0.197452	-7.83803	4.58e-15	1.61e-13	DOWN	SiO2-COOH_vs_SiO2
1057	Gm15616	21.8974	-1.49144	0.255091	-5.84669	5.01e-09	7.26e-08	DOWN	SiO2-COOH_vs_SiO2
1058	Gm15634	6.23495	-1.48825	0.462383	-3.21864	0.00128798	0.00581233	DOWN	SiO2-COOH_vs_SiO2
1059	Gm15675	3.25861	-1.81104	0.691369	-2.6195	0.00880583	0.0302041	DOWN	SiO2-COOH_vs_SiO2
1060	Gm15682	18.1486	-1.67245	0.280636	-5.9595	2.53e-09	3.83e-08	DOWN	SiO2-COOH_vs_SiO2
1061	Gm15691	12.1847	-1.90205	0.591833	-3.21384	0.00130973	0.00588847	DOWN	SiO2-COOH_vs_SiO2
1062	Gm15694	9.59603	-1.31326	0.378977	-3.46527	0.000529699	0.00270263	DOWN	SiO2-COOH_vs_SiO2
1063	Gm15706	3.62112	-1.80609	0.589065	-3.06603	0.00216922	0.00911113	DOWN	SiO2-COOH_vs_SiO2
1064	Gm15745	9.14061	-2.20665	0.425399	-5.18724	2.13e-07	2.28e-06	DOWN	SiO2-COOH_vs_SiO2
1065	Gm15751	1.29625	3.27145	1.2823	2.55124	0.0107341	0.0357025	UP	SiO2-COOH_vs_SiO2
1066	Gm15766	0.945404	-3.15925	1.21697	-2.59599	0.00943196	0.0319801	DOWN	SiO2-COOH_vs_SiO2
1067	Gm15772	1199.14	-2.1328	0.191469	-11.1391	8.09e-29	4.67e-26	DOWN	SiO2-COOH_vs_SiO2
1068	Gm15790	6.39649	1.24934	0.479708	2.60438	0.00920412	0.0313758	UP	SiO2-COOH_vs_SiO2
1069	Gm15793	16.5411	-1.95006	0.334048	-5.83766	5.29e-09	7.63e-08	DOWN	SiO2-COOH_vs_SiO2
1070	Gm15796	3.39043	-1.90098	0.633679	-2.99991	0.00270055	0.0110188	DOWN	SiO2-COOH_vs_SiO2
1071	Gm15801	20.535	1.53226	0.399253	3.83781	0.000124136	0.000756607	UP	SiO2-COOH_vs_SiO2
1072	Gm15843	2.19998	-2.12308	0.795394	-2.66921	0.00760288	0.0267127	DOWN	SiO2-COOH_vs_SiO2
1073	Gm15895	8.07712	-1.80501	0.53016	-3.40465	0.00066248	0.00328666	DOWN	SiO2-COOH_vs_SiO2
1074	Gm15899	43.7448	2.93152	0.33625	8.71825	2.83e-18	1.62e-16	UP	SiO2-COOH_vs_SiO2
1075	Gm15915	1.13384	-3.76099	1.29615	-2.90165	0.00371199	0.0144699	DOWN	SiO2-COOH_vs_SiO2
1076	Gm15946	18.3454	-1.49547	0.264549	-5.65289	1.58e-08	2.11e-07	DOWN	SiO2-COOH_vs_SiO2
1077	Gm15965	1.2028	-2.91035	1.09886	-2.64851	0.00808477	0.0281157	DOWN	SiO2-COOH_vs_SiO2
1078	Gm15972	8.11536	-1.78613	0.431304	-4.14122	3.45e-05	0.000243087	DOWN	SiO2-COOH_vs_SiO2
1079	Gm16060	2.20345	-1.97006	0.776599	-2.53677	0.0111879	0.0368518	DOWN	SiO2-COOH_vs_SiO2
1080	Gm16089	114.154	-1.81711	0.207394	-8.76167	1.92e-18	1.15e-16	DOWN	SiO2-COOH_vs_SiO2
1081	Gm16124	4.92742	-2.29023	0.575668	-3.97838	6.94e-05	0.000451056	DOWN	SiO2-COOH_vs_SiO2
1082	Gm16144	11.8925	1.56239	0.464618	3.36273	0.000771756	0.00375309	UP	SiO2-COOH_vs_SiO2
1083	Gm16199	22.6836	-1.94347	0.311078	-6.24754	4.17e-10	7.09e-09	DOWN	SiO2-COOH_vs_SiO2
1084	Gm16238	19.2975	-1.58955	0.288804	-5.50391	3.71e-08	4.59e-07	DOWN	SiO2-COOH_vs_SiO2
1085	Gm16265	6.39937	-1.76247	0.452551	-3.89452	9.84e-05	0.000616104	DOWN	SiO2-COOH_vs_SiO2
1086	Gm16288	5.3374	-1.53775	0.479538	-3.20672	0.00134256	0.00601975	DOWN	SiO2-COOH_vs_SiO2
1087	Gm16335	9.75129	-1.79094	0.357047	-5.01598	5.28e-07	5.29e-06	DOWN	SiO2-COOH_vs_SiO2
1088	Gm16378	164.39	-1.33263	0.206129	-6.46506	1.01e-10	1.9e-09	DOWN	SiO2-COOH_vs_SiO2
1089	Gm16385	9.27431	1.69545	0.428415	3.9575	7.57e-05	0.000487827	UP	SiO2-COOH_vs_SiO2
1090	Gm16409	14.6628	-1.93446	0.324427	-5.9627	2.48e-09	3.76e-08	DOWN	SiO2-COOH_vs_SiO2
1091	Gm16418	209.63	-1.60657	0.182715	-8.79276	1.46e-18	9.01e-17	DOWN	SiO2-COOH_vs_SiO2
1092	Gm16433	14.2489	1.42824	0.322623	4.42697	9.56e-06	7.43e-05	UP	SiO2-COOH_vs_SiO2
1093	Gm16477	54.1422	-1.59534	0.234274	-6.80975	9.78e-12	2.11e-10	DOWN	SiO2-COOH_vs_SiO2
1094	Gm16536	6.44599	-1.21293	0.495279	-2.44898	0.0143261	0.0451829	DOWN	SiO2-COOH_vs_SiO2
1095	Gm16580	19.5579	-1.14334	0.351289	-3.25471	0.00113509	0.00519504	DOWN	SiO2-COOH_vs_SiO2
1096	Gm1673	56.9001	-1.6201	0.18972	-8.53941	1.35e-17	6.76e-16	DOWN	SiO2-COOH_vs_SiO2
1097	Gm17066	4.12496	-2.17783	0.603763	-3.60708	0.000309657	0.00168755	DOWN	SiO2-COOH_vs_SiO2
1098	Gm17114	4.19528	5.58325	1.61236	3.46277	0.00053464	0.0027247	UP	SiO2-COOH_vs_SiO2
1099	Gm17120	37.5665	-1.28306	0.24993	-5.13367	2.84e-07	2.98e-06	DOWN	SiO2-COOH_vs_SiO2
1100	Gm17200	4.02426	-1.43714	0.566106	-2.53864	0.0111285	0.0367016	DOWN	SiO2-COOH_vs_SiO2
1101	Gm17241	68.7784	-2.18806	0.219595	-9.9641	2.19e-23	3.83e-21	DOWN	SiO2-COOH_vs_SiO2
1102	Gm17491	2.56816	-2.30114	0.764545	-3.00982	0.00261403	0.0107151	DOWN	SiO2-COOH_vs_SiO2
1103	Gm17494	22.4787	-1.22578	0.237653	-5.15787	2.5e-07	2.65e-06	DOWN	SiO2-COOH_vs_SiO2
1104	Gm17511	2.6551	-3.11829	0.862784	-3.61422	0.000301252	0.00165259	DOWN	SiO2-COOH_vs_SiO2
1105	Gm17538	50.7526	-1.28189	0.212524	-6.03172	1.62e-09	2.54e-08	DOWN	SiO2-COOH_vs_SiO2
1106	Gm17748	11.5882	-1.42416	0.332598	-4.28191	1.85e-05	0.000136338	DOWN	SiO2-COOH_vs_SiO2
1107	Gm17786	8.83777	-2.73459	0.454452	-6.01734	1.77e-09	2.76e-08	DOWN	SiO2-COOH_vs_SiO2
1108	Gm1826	1.61406	2.74408	1.09637	2.50289	0.0123185	0.0399322	UP	SiO2-COOH_vs_SiO2
1109	Gm18562	32.1725	1.15115	0.243842	4.72089	2.35e-06	2.08e-05	UP	SiO2-COOH_vs_SiO2
1110	Gm18584	40.6302	1.50903	0.283421	5.32434	1.01e-07	1.16e-06	UP	SiO2-COOH_vs_SiO2
1111	Gm18588	21.2614	2.69685	0.47576	5.66851	1.44e-08	1.94e-07	UP	SiO2-COOH_vs_SiO2
1112	Gm1859	7.02291	2.21313	0.532958	4.15255	3.29e-05	0.000231902	UP	SiO2-COOH_vs_SiO2
1113	Gm18860	16.4499	1.0731	0.291255	3.68441	0.000229236	0.00130385	UP	SiO2-COOH_vs_SiO2
1114	Gm19366	11.2474	-2.04533	0.409443	-4.99538	5.87e-07	5.79e-06	DOWN	SiO2-COOH_vs_SiO2
1115	Gm19486	15.0916	-1.88845	0.301637	-6.26067	3.83e-10	6.6e-09	DOWN	SiO2-COOH_vs_SiO2
1116	Gm19503	8.90957	-1.61532	0.386179	-4.18283	2.88e-05	0.000205127	DOWN	SiO2-COOH_vs_SiO2
1117	Gm19587	3.5627	2.42127	0.768521	3.15055	0.00162962	0.0071288	UP	SiO2-COOH_vs_SiO2
1118	Gm19774	35.5098	-1.57623	0.228594	-6.89535	5.37e-12	1.23e-10	DOWN	SiO2-COOH_vs_SiO2
1119	Gm19810	26.3333	-1.77756	0.275374	-6.45509	1.08e-10	2.03e-09	DOWN	SiO2-COOH_vs_SiO2
1120	Gm19945	229.609	-1.74593	0.175174	-9.96685	2.13e-23	3.82e-21	DOWN	SiO2-COOH_vs_SiO2
1121	Gm2000	1153.26	-1.7922	0.195823	-9.15212	5.58e-20	4.35e-18	DOWN	SiO2-COOH_vs_SiO2
1122	Gm20072	5.5377	-1.41434	0.503223	-2.81056	0.00494552	0.0185331	DOWN	SiO2-COOH_vs_SiO2
1123	Gm20091	4.50707	-1.73022	0.539404	-3.20765	0.00133822	0.00600235	DOWN	SiO2-COOH_vs_SiO2
1124	Gm20234	11.1993	-2.48571	0.507604	-4.89695	9.73e-07	9.31e-06	DOWN	SiO2-COOH_vs_SiO2
1125	Gm20305	67.5061	-1.8889	0.246872	-7.65132	1.99e-14	6.31e-13	DOWN	SiO2-COOH_vs_SiO2
1126	Gm20390	40.9587	-1.04889	0.232986	-4.50195	6.73e-06	5.41e-05	DOWN	SiO2-COOH_vs_SiO2
1127	Gm20430	25.1738	-1.9468	0.289436	-6.72619	1.74e-11	3.58e-10	DOWN	SiO2-COOH_vs_SiO2
1128	Gm20431	46.3549	8.61014	1.65261	5.21004	1.89e-07	2.04e-06	UP	SiO2-COOH_vs_SiO2
1129	Gm20568	10.2103	-2.98811	0.475998	-6.27757	3.44e-10	5.99e-09	DOWN	SiO2-COOH_vs_SiO2
1130	Gm20570	110.91	-1.92593	0.172346	-11.1748	5.42e-29	3.79e-26	DOWN	SiO2-COOH_vs_SiO2
1131	Gm2058	3.43716	1.85259	0.750028	2.47003	0.0135103	0.0430495	UP	SiO2-COOH_vs_SiO2
1132	Gm20632	3.58496	-1.93774	0.672589	-2.88102	0.00396392	0.0153394	DOWN	SiO2-COOH_vs_SiO2
1133	Gm20690	2.41172	2.44292	1.00986	2.41907	0.0155603	0.0484669	UP	SiO2-COOH_vs_SiO2
1134	Gm20691	2.78254	4.09237	1.03243	3.96382	7.38e-05	0.000477399	UP	SiO2-COOH_vs_SiO2
1135	Gm20712	1.79792	-4.20343	1.73541	-2.42216	0.0154287	0.0481119	DOWN	SiO2-COOH_vs_SiO2
1136	Gm20716	15.2553	-1.8102	0.746001	-2.42654	0.0152437	0.0476019	DOWN	SiO2-COOH_vs_SiO2
1137	Gm20900	14.2377	-2.0915	0.34419	-6.07658	1.23e-09	1.96e-08	DOWN	SiO2-COOH_vs_SiO2
1138	Gm21178	13.3879	1.34224	0.365048	3.6769	0.000236084	0.00133764	UP	SiO2-COOH_vs_SiO2
1139	Gm21399	177.338	-1.06979	0.268838	-3.97933	6.91e-05	0.000449714	DOWN	SiO2-COOH_vs_SiO2
1140	Gm21930	3.5747	-1.91122	0.687134	-2.78144	0.00541184	0.0199763	DOWN	SiO2-COOH_vs_SiO2
1141	Gm21982	18.8876	6.91352	1.59454	4.33576	1.45e-05	0.000108918	UP	SiO2-COOH_vs_SiO2
1142	Gm2223	18.9218	2.52639	0.362871	6.96224	3.35e-12	7.86e-11	UP	SiO2-COOH_vs_SiO2
1143	Gm2225	121.77	-1.98133	0.212832	-9.30935	1.29e-20	1.18e-18	DOWN	SiO2-COOH_vs_SiO2
1144	Gm23136	1.1051	3.27129	1.29225	2.53147	0.0113586	0.0372753	UP	SiO2-COOH_vs_SiO2
1145	Gm23527	1.04971	-3.35892	1.37078	-2.45037	0.014271	0.0450518	DOWN	SiO2-COOH_vs_SiO2
1146	Gm2367	9.80115	-1.77019	0.412447	-4.29193	1.77e-05	0.000130838	DOWN	SiO2-COOH_vs_SiO2
1147	Gm2387	9.78089	-1.16598	0.341147	-3.41781	0.000631278	0.00314597	DOWN	SiO2-COOH_vs_SiO2
1148	Gm24095	2.67621	-2.90351	0.825719	-3.51634	0.000437544	0.00227705	DOWN	SiO2-COOH_vs_SiO2
1149	Gm2423	100.051	1.17566	0.241334	4.87151	1.11e-06	1.05e-05	UP	SiO2-COOH_vs_SiO2
1150	Gm2446	7.47484	-1.10637	0.406906	-2.71897	0.00654847	0.0234928	DOWN	SiO2-COOH_vs_SiO2
1151	Gm2451	15.7923	1.80735	0.49337	3.66328	0.000249006	0.00139892	UP	SiO2-COOH_vs_SiO2
1152	Gm24539	3.87203	-2.18446	0.667222	-3.27396	0.0010605	0.00489555	DOWN	SiO2-COOH_vs_SiO2
1153	Gm24948	1.51369	-3.41676	1.28654	-2.65578	0.00791259	0.0276109	DOWN	SiO2-COOH_vs_SiO2
1154	Gm25789	2.74348	-2.38612	0.934253	-2.55404	0.010648	0.0354605	DOWN	SiO2-COOH_vs_SiO2
1155	Gm2614	60.1974	-2.09946	0.2416	-8.68983	3.63e-18	2.06e-16	DOWN	SiO2-COOH_vs_SiO2
1156	Gm26244	1.92916	-2.56238	0.987864	-2.59386	0.00949046	0.032121	DOWN	SiO2-COOH_vs_SiO2
1157	Gm26377	1435.72	-2.45129	0.255154	-9.60711	7.46e-22	9.35e-20	DOWN	SiO2-COOH_vs_SiO2
1158	Gm26754	144.516	-2.54491	0.307486	-8.27652	1.27e-16	5.5e-15	DOWN	SiO2-COOH_vs_SiO2
1159	Gm26877	14.5777	-1.36612	0.354626	-3.85229	0.000117019	0.000717841	DOWN	SiO2-COOH_vs_SiO2
1160	Gm2694	4.7684	-1.20124	0.488203	-2.46054	0.0138729	0.0440359	DOWN	SiO2-COOH_vs_SiO2
1161	Gm26982	6.46347	-1.33712	0.548661	-2.43706	0.0148073	0.0464468	DOWN	SiO2-COOH_vs_SiO2
1162	Gm28043	11.6752	3.94743	0.655209	6.02469	1.69e-09	2.64e-08	UP	SiO2-COOH_vs_SiO2
1163	Gm28050	5.57456	-1.65317	0.484063	-3.41518	0.000637388	0.00317285	DOWN	SiO2-COOH_vs_SiO2
1164	Gm28151	2.01729	-3.20222	1.03958	-3.08029	0.002068	0.00877199	DOWN	SiO2-COOH_vs_SiO2
1165	Gm28167	3.29862	-3.50456	0.874859	-4.00586	6.18e-05	0.000406273	DOWN	SiO2-COOH_vs_SiO2
1166	Gm2830	18.4675	-2.13197	0.31261	-6.8199	9.11e-12	1.98e-10	DOWN	SiO2-COOH_vs_SiO2
1167	Gm28437	3764.04	-1.49722	0.198323	-7.54939	4.37e-14	1.32e-12	DOWN	SiO2-COOH_vs_SiO2
1168	Gm28438	214.586	-2.3226	0.261753	-8.87324	7.1e-19	4.65e-17	DOWN	SiO2-COOH_vs_SiO2
1169	Gm28439	313.09	-1.32132	0.169977	-7.7735	7.63e-15	2.57e-13	DOWN	SiO2-COOH_vs_SiO2
1170	Gm28530	5.39145	-1.75904	0.484349	-3.63175	0.000281506	0.00155649	DOWN	SiO2-COOH_vs_SiO2
1171	Gm28661	1334.45	-1.87129	0.197254	-9.48671	2.38e-21	2.71e-19	DOWN	SiO2-COOH_vs_SiO2
1172	Gm28784	3.87339	-2.36812	0.681256	-3.47611	0.000508742	0.00260471	DOWN	SiO2-COOH_vs_SiO2
1173	Gm28807	2.48633	-2.47847	0.926474	-2.67516	0.00746925	0.026264	DOWN	SiO2-COOH_vs_SiO2
1174	Gm28901	5.68251	2.78886	0.729207	3.82451	0.000131031	0.000793172	UP	SiO2-COOH_vs_SiO2
1175	Gm28911	13.921	-2.07222	0.343386	-6.03467	1.59e-09	2.5e-08	DOWN	SiO2-COOH_vs_SiO2
1176	Gm29216	4037.22	-2.07727	0.231703	-8.96523	3.1e-19	2.13e-17	DOWN	SiO2-COOH_vs_SiO2
1177	Gm29243	7.28958	-2.42162	0.490998	-4.93205	8.14e-07	7.89e-06	DOWN	SiO2-COOH_vs_SiO2
1178	Gm29257	10.5869	-2.30005	0.379189	-6.0657	1.31e-09	2.09e-08	DOWN	SiO2-COOH_vs_SiO2
1179	Gm2926	15.1001	-1.50832	0.377876	-3.99158	6.56e-05	0.000429404	DOWN	SiO2-COOH_vs_SiO2
1180	Gm29486	3.68339	-2.40352	0.739137	-3.25179	0.0011468	0.00523932	DOWN	SiO2-COOH_vs_SiO2
1181	Gm2962	21.3611	-1.81922	0.264608	-6.87515	6.19e-12	1.4e-10	DOWN	SiO2-COOH_vs_SiO2
1182	Gm29759	8.58207	-2.50011	0.587626	-4.25459	2.09e-05	0.000153083	DOWN	SiO2-COOH_vs_SiO2
1183	Gm2981	25.0937	2.92465	0.567675	5.15198	2.58e-07	2.73e-06	UP	SiO2-COOH_vs_SiO2
1184	Gm2986	3.51139	-1.80475	0.608691	-2.96497	0.00302716	0.0121572	DOWN	SiO2-COOH_vs_SiO2
1185	Gm30034	1.41061	-3.69685	1.25679	-2.9415	0.00326629	0.0129724	DOWN	SiO2-COOH_vs_SiO2
1186	Gm30159	1.27536	-3.50366	1.11082	-3.15412	0.00160981	0.00705372	DOWN	SiO2-COOH_vs_SiO2
1187	Gm30198	8.06316	2.91207	0.805655	3.61454	0.000300882	0.00165125	UP	SiO2-COOH_vs_SiO2
1188	Gm31332	62.4335	-1.46186	0.214447	-6.8169	9.3e-12	2.01e-10	DOWN	SiO2-COOH_vs_SiO2
1189	Gm3143	13.4469	-1.88683	0.389729	-4.84138	1.29e-06	1.2e-05	DOWN	SiO2-COOH_vs_SiO2
1190	Gm3150	106.69	-1.43113	0.175096	-8.17337	3e-16	1.21e-14	DOWN	SiO2-COOH_vs_SiO2
1191	Gm31579	138.523	-1.19699	0.266153	-4.49737	6.88e-06	5.5e-05	DOWN	SiO2-COOH_vs_SiO2
1192	Gm31717	8.50901	-2.02268	0.461823	-4.37979	1.19e-05	9.05e-05	DOWN	SiO2-COOH_vs_SiO2
1193	Gm32256	3.67531	-2.43057	0.637656	-3.81172	0.000138004	0.00082896	DOWN	SiO2-COOH_vs_SiO2
1194	Gm32496	9.89789	-1.77108	0.433007	-4.0902	4.31e-05	0.000295519	DOWN	SiO2-COOH_vs_SiO2
1195	Gm32899	3.01512	-2.12793	0.718435	-2.9619	0.00305752	0.0122531	DOWN	SiO2-COOH_vs_SiO2
1196	Gm3320	61.1178	1.83289	0.352144	5.20494	1.94e-07	2.09e-06	UP	SiO2-COOH_vs_SiO2
1197	Gm33251	1.20348	-3.59822	1.22296	-2.94222	0.00325868	0.012946	DOWN	SiO2-COOH_vs_SiO2
1198	Gm33302	5.59403	-2.9388	0.63243	-4.64684	3.37e-06	2.89e-05	DOWN	SiO2-COOH_vs_SiO2
1199	Gm33424	44.37	-1.32505	0.292797	-4.5255	6.03e-06	4.89e-05	DOWN	SiO2-COOH_vs_SiO2
1200	Gm3355	2.92488	-1.6357	0.652325	-2.50749	0.0121591	0.0395118	DOWN	SiO2-COOH_vs_SiO2
1201	Gm3362	68.8561	-2.04008	0.221983	-9.19026	3.92e-20	3.23e-18	DOWN	SiO2-COOH_vs_SiO2
1202	Gm33666	3.87532	-3.54527	0.758684	-4.67291	2.97e-06	2.57e-05	DOWN	SiO2-COOH_vs_SiO2
1203	Gm3379	48.5143	-1.89299	0.221465	-8.54757	1.26e-17	6.32e-16	DOWN	SiO2-COOH_vs_SiO2
1204	Gm3436	9.9378	3.30031	0.60887	5.42039	5.95e-08	7.1e-07	UP	SiO2-COOH_vs_SiO2
1205	Gm3470	98.6713	2.94918	0.269627	10.938	7.58e-28	3.87e-25	UP	SiO2-COOH_vs_SiO2
1206	Gm34758	3.67891	-2.31924	0.684427	-3.38859	0.000702529	0.00346593	DOWN	SiO2-COOH_vs_SiO2
1207	Gm35013	2.58626	2.87178	0.996846	2.88087	0.0039658	0.0153422	UP	SiO2-COOH_vs_SiO2
1208	Gm35031	4.18432	2.06058	0.659837	3.12287	0.001791	0.00773572	UP	SiO2-COOH_vs_SiO2
1209	Gm35106	12.9452	-1.57704	0.325944	-4.83839	1.31e-06	1.22e-05	DOWN	SiO2-COOH_vs_SiO2
1210	Gm3511	6.16044	-1.77599	0.450282	-3.94417	8.01e-05	0.000512284	DOWN	SiO2-COOH_vs_SiO2
1211	Gm35208	9.50021	-1.37354	0.371038	-3.70188	0.00021401	0.00122776	DOWN	SiO2-COOH_vs_SiO2
1212	Gm35638	5.7941	1.33594	0.483203	2.76477	0.00569633	0.0209044	UP	SiO2-COOH_vs_SiO2
1213	Gm35857	92.4356	-1.84364	0.20472	-9.00564	2.14e-19	1.56e-17	DOWN	SiO2-COOH_vs_SiO2
1214	Gm3635	7.63553	1.01493	0.421157	2.40987	0.0159584	0.0494733	UP	SiO2-COOH_vs_SiO2
1215	Gm36401	2.57895	-1.99888	0.771107	-2.59222	0.00953596	0.0322467	DOWN	SiO2-COOH_vs_SiO2
1216	Gm36608	20.9448	-1.67762	0.311281	-5.38942	7.07e-08	8.38e-07	DOWN	SiO2-COOH_vs_SiO2
1217	Gm36964	2.19679	-1.82802	0.75605	-2.41785	0.0156124	0.0486125	DOWN	SiO2-COOH_vs_SiO2
1218	Gm36976	15.8764	2.02601	0.430756	4.7034	2.56e-06	2.24e-05	UP	SiO2-COOH_vs_SiO2
1219	Gm3699	12.2197	-1.88107	0.36717	-5.12315	3e-07	3.14e-06	DOWN	SiO2-COOH_vs_SiO2
1220	Gm37070	12.8414	-1.66126	0.319891	-5.19321	2.07e-07	2.21e-06	DOWN	SiO2-COOH_vs_SiO2
1221	Gm37108	13.43	-4.18782	0.590416	-7.09301	1.31e-12	3.26e-11	DOWN	SiO2-COOH_vs_SiO2
1222	Gm37116	17.2386	-1.69439	0.31503	-5.3785	7.51e-08	8.85e-07	DOWN	SiO2-COOH_vs_SiO2
1223	Gm37296	1.33082	-3.20308	1.11416	-2.87487	0.00404191	0.0155731	DOWN	SiO2-COOH_vs_SiO2
1224	Gm3756	14.3259	1.29817	0.329897	3.93507	8.32e-05	0.000529533	UP	SiO2-COOH_vs_SiO2
1225	Gm37784	17.7797	3.47554	0.479275	7.25166	4.12e-13	1.1e-11	UP	SiO2-COOH_vs_SiO2
1226	Gm3788	1213.68	-2.04989	0.169838	-12.0697	1.53e-33	3.38e-30	DOWN	SiO2-COOH_vs_SiO2
1227	Gm37946	4.83207	-5.80066	1.08108	-5.36564	8.07e-08	9.41e-07	DOWN	SiO2-COOH_vs_SiO2
1228	Gm38064	4.42716	-1.84395	0.560816	-3.28797	0.00100912	0.00469918	DOWN	SiO2-COOH_vs_SiO2
1229	Gm38273	3.27716	-3.01697	0.750152	-4.02181	5.78e-05	0.000383513	DOWN	SiO2-COOH_vs_SiO2
1230	Gm3924	15.3949	-1.28694	0.354678	-3.62847	0.000285103	0.0015731	DOWN	SiO2-COOH_vs_SiO2
1231	Gm4045	53.8991	-1.56853	0.232008	-6.76068	1.37e-11	2.87e-10	DOWN	SiO2-COOH_vs_SiO2
1232	Gm40987	1.19364	-2.79266	1.08926	-2.56382	0.0103528	0.0345986	DOWN	SiO2-COOH_vs_SiO2
1233	Gm40988	1.72254	-2.73413	1.06755	-2.56114	0.0104329	0.0348452	DOWN	SiO2-COOH_vs_SiO2
1234	Gm4130	21.6235	2.35767	0.371505	6.34626	2.21e-10	3.96e-09	UP	SiO2-COOH_vs_SiO2
1235	Gm4149	419.052	-1.84843	0.183604	-10.0675	7.69e-24	1.5e-21	DOWN	SiO2-COOH_vs_SiO2
1236	Gm41724	2.09132	-2.40858	0.974062	-2.47272	0.0134089	0.0427984	DOWN	SiO2-COOH_vs_SiO2
1237	Gm4202	224.213	1.58154	0.274162	5.76865	7.99e-09	1.12e-07	UP	SiO2-COOH_vs_SiO2
1238	Gm42567	4.70832	-1.81849	0.63025	-2.88534	0.0039099	0.015148	DOWN	SiO2-COOH_vs_SiO2
1239	Gm42764	52.6509	2.19869	0.363742	6.04463	1.5e-09	2.37e-08	UP	SiO2-COOH_vs_SiO2
1240	Gm42794	13.3872	-1.82312	0.436574	-4.17597	2.97e-05	0.000210842	DOWN	SiO2-COOH_vs_SiO2
1241	Gm42817	13.5306	-2.16073	0.817066	-2.64451	0.00818104	0.0283762	DOWN	SiO2-COOH_vs_SiO2
1242	Gm42845	28.5428	-2.27247	0.264007	-8.60759	7.46e-18	3.9e-16	DOWN	SiO2-COOH_vs_SiO2
1243	Gm4294	349.874	-1.06226	0.140267	-7.57317	3.64e-14	1.11e-12	DOWN	SiO2-COOH_vs_SiO2
1244	Gm42945	2.9328	-2.6351	0.745741	-3.53353	0.000410049	0.00214827	DOWN	SiO2-COOH_vs_SiO2
1245	Gm43028	40.5722	-1.23997	0.179577	-6.90498	5.02e-12	1.16e-10	DOWN	SiO2-COOH_vs_SiO2
1246	Gm43124	3.86065	-1.36083	0.546119	-2.49182	0.0127089	0.0409778	DOWN	SiO2-COOH_vs_SiO2
1247	Gm43269	1.27763	-3.98819	1.31709	-3.02802	0.0024616	0.0101498	DOWN	SiO2-COOH_vs_SiO2
1248	Gm4332	740.951	-2.21506	0.200037	-11.0732	1.69e-28	9.36e-26	DOWN	SiO2-COOH_vs_SiO2
1249	Gm43348	29.0609	-2.28693	0.333836	-6.85045	7.36e-12	1.65e-10	DOWN	SiO2-COOH_vs_SiO2
1250	Gm4342	19.1998	-1.65978	0.267356	-6.20813	5.36e-10	8.98e-09	DOWN	SiO2-COOH_vs_SiO2
1251	Gm43560	1.83761	-2.22238	0.89005	-2.49692	0.0125278	0.0404822	DOWN	SiO2-COOH_vs_SiO2
1252	Gm43622	72.3743	1.30034	0.24558	5.29496	1.19e-07	1.34e-06	UP	SiO2-COOH_vs_SiO2
1253	Gm43655	5.18391	-2.66417	0.578261	-4.60721	4.08e-06	3.43e-05	DOWN	SiO2-COOH_vs_SiO2
1254	Gm43712	60.2544	-2.74889	0.298855	-9.19805	3.64e-20	3.04e-18	DOWN	SiO2-COOH_vs_SiO2
1255	Gm4374	17.7195	-1.91319	0.310248	-6.16664	6.98e-10	1.14e-08	DOWN	SiO2-COOH_vs_SiO2
1256	Gm43857	8.3541	-2.02364	0.492053	-4.11264	3.91e-05	0.000271276	DOWN	SiO2-COOH_vs_SiO2
1257	Gm44096	3.24992	-3.68976	0.933126	-3.95419	7.68e-05	0.000493414	DOWN	SiO2-COOH_vs_SiO2
1258	Gm44264	6.91738	-1.58318	0.442959	-3.5741	0.000351436	0.00187673	DOWN	SiO2-COOH_vs_SiO2
1259	Gm44503	3.55465	2.86352	1.01321	2.82619	0.00471049	0.0177677	UP	SiO2-COOH_vs_SiO2
1260	Gm4459	402.623	-1.25393	0.151524	-8.27546	1.28e-16	5.54e-15	DOWN	SiO2-COOH_vs_SiO2
1261	Gm4468	6.05651	-1.74814	0.480021	-3.6418	0.000270734	0.00150507	DOWN	SiO2-COOH_vs_SiO2
1262	Gm44705	84.817	-1.22515	0.200353	-6.11497	9.66e-10	1.57e-08	DOWN	SiO2-COOH_vs_SiO2
1263	Gm4478	9.11292	-1.77078	0.38021	-4.65737	3.2e-06	2.75e-05	DOWN	SiO2-COOH_vs_SiO2
1264	Gm44803	3.57433	-3.85314	1.01349	-3.80186	0.000143613	0.000859543	DOWN	SiO2-COOH_vs_SiO2
1265	Gm4482	1.17056	3.13647	1.17202	2.67612	0.00744796	0.02621	UP	SiO2-COOH_vs_SiO2
1266	Gm44873	7.72281	3.37438	0.756428	4.46094	8.16e-06	6.43e-05	UP	SiO2-COOH_vs_SiO2
1267	Gm4489	4.28469	-1.34684	0.518427	-2.59795	0.00937834	0.0318662	DOWN	SiO2-COOH_vs_SiO2
1268	Gm44911	4.58777	1.748	0.665122	2.62809	0.00858648	0.0295739	UP	SiO2-COOH_vs_SiO2
1269	Gm45113	3.23662	-1.53313	0.618676	-2.47809	0.0132088	0.0423734	DOWN	SiO2-COOH_vs_SiO2
1270	Gm45311	6.44316	-1.24491	0.435613	-2.85784	0.00426534	0.0162875	DOWN	SiO2-COOH_vs_SiO2
1271	Gm45353	2.12443	-3.30855	0.992589	-3.33326	0.000858359	0.00411102	DOWN	SiO2-COOH_vs_SiO2
1272	Gm45380	5.61491	-1.40734	0.472902	-2.97596	0.00292076	0.0117941	DOWN	SiO2-COOH_vs_SiO2
1273	Gm4540	48.7381	-1.85638	0.218	-8.51551	1.66e-17	8.22e-16	DOWN	SiO2-COOH_vs_SiO2
1274	Gm45660	210.609	-2.63004	0.470173	-5.59377	2.22e-08	2.9e-07	DOWN	SiO2-COOH_vs_SiO2
1275	Gm45715	4.01816	-2.33989	0.626877	-3.73261	0.000189506	0.00109953	DOWN	SiO2-COOH_vs_SiO2
1276	Gm45733	13.4692	-1.79442	0.459339	-3.90653	9.36e-05	0.000588501	DOWN	SiO2-COOH_vs_SiO2
1277	Gm45941	12.5698	-2.14138	0.454166	-4.71497	2.42e-06	2.14e-05	DOWN	SiO2-COOH_vs_SiO2
1278	Gm4600	2.19672	-1.90101	0.751709	-2.52892	0.0114415	0.037529	DOWN	SiO2-COOH_vs_SiO2
1279	Gm4613	298.987	-1.9893	0.189246	-10.5117	7.63e-26	2.37e-23	DOWN	SiO2-COOH_vs_SiO2
1280	Gm46209	12.5027	-1.71219	0.347443	-4.92799	8.31e-07	8.04e-06	DOWN	SiO2-COOH_vs_SiO2
1281	Gm4632	102.258	-1.55988	0.268144	-5.81733	5.98e-09	8.51e-08	DOWN	SiO2-COOH_vs_SiO2
1282	Gm46522	6.98884	-1.54582	0.419994	-3.68057	0.000232717	0.00132014	DOWN	SiO2-COOH_vs_SiO2
1283	Gm46542	14.4675	-1.73511	0.306815	-5.65524	1.56e-08	2.09e-07	DOWN	SiO2-COOH_vs_SiO2
1284	Gm46546	16.9355	-2.45613	0.348749	-7.04269	1.89e-12	4.57e-11	DOWN	SiO2-COOH_vs_SiO2
1285	Gm46611	17.3718	-2.41446	0.34313	-7.0366	1.97e-12	4.77e-11	DOWN	SiO2-COOH_vs_SiO2
1286	Gm47021	33.3431	1.76301	0.308673	5.71159	1.12e-08	1.53e-07	UP	SiO2-COOH_vs_SiO2
1287	Gm4705	25.3967	-2.04315	0.265126	-7.70634	1.29e-14	4.21e-13	DOWN	SiO2-COOH_vs_SiO2
1288	Gm4708	202.112	-1.52032	0.15046	-10.1045	5.28e-24	1.1e-21	DOWN	SiO2-COOH_vs_SiO2
1289	Gm47098	4.31611	-1.94069	0.635554	-3.05354	0.00226159	0.00944831	DOWN	SiO2-COOH_vs_SiO2
1290	Gm47186	4.66772	-2.93599	0.711002	-4.12938	3.64e-05	0.000254528	DOWN	SiO2-COOH_vs_SiO2
1291	Gm47267	19.7981	-1.32423	0.404148	-3.2766	0.00105067	0.00486116	DOWN	SiO2-COOH_vs_SiO2
1292	Gm47272	149.278	-3.62565	0.625179	-5.79939	6.66e-09	9.38e-08	DOWN	SiO2-COOH_vs_SiO2
1293	Gm47328	3.31202	-1.85005	0.651289	-2.8406	0.00450291	0.0170671	DOWN	SiO2-COOH_vs_SiO2
1294	Gm4735	313.315	3.02547	0.414506	7.29896	2.9e-13	7.94e-12	UP	SiO2-COOH_vs_SiO2
1295	Gm4740	1.35871	2.9351	1.12249	2.61481	0.00892773	0.0305512	UP	SiO2-COOH_vs_SiO2
1296	Gm4742	8.28276	-3.37873	0.619238	-5.45627	4.86e-08	5.89e-07	DOWN	SiO2-COOH_vs_SiO2
1297	Gm47432	32.7712	-1.3605	0.416493	-3.26657	0.0010886	0.0050096	DOWN	SiO2-COOH_vs_SiO2
1298	Gm47448	60.7043	-2.629	0.355566	-7.39385	1.43e-13	4.11e-12	DOWN	SiO2-COOH_vs_SiO2
1299	Gm47587	5.98161	2.28443	0.572065	3.99331	6.52e-05	0.000426494	UP	SiO2-COOH_vs_SiO2
1300	Gm47681	12.469	-1.04599	0.307418	-3.40251	0.000667696	0.00330937	DOWN	SiO2-COOH_vs_SiO2
1301	Gm4779	66.9131	2.4821	0.297253	8.35014	6.82e-17	3.08e-15	UP	SiO2-COOH_vs_SiO2
1302	Gm4786	17.7934	-2.32263	0.351306	-6.6114	3.81e-11	7.51e-10	DOWN	SiO2-COOH_vs_SiO2
1303	Gm47877	21.4484	-1.92085	0.318577	-6.02948	1.64e-09	2.57e-08	DOWN	SiO2-COOH_vs_SiO2
1304	Gm47882	5.18186	2.95711	0.731582	4.04207	5.3e-05	0.000354837	UP	SiO2-COOH_vs_SiO2
1305	Gm48048	8.31352	2.01463	0.479856	4.19841	2.69e-05	0.000192869	UP	SiO2-COOH_vs_SiO2
1306	Gm48067	97.0028	-1.45886	0.280895	-5.19362	2.06e-07	2.21e-06	DOWN	SiO2-COOH_vs_SiO2
1307	Gm48168	183.928	-2.64747	0.315886	-8.38108	5.24e-17	2.41e-15	DOWN	SiO2-COOH_vs_SiO2
1308	Gm48170	2.25987	-3.31247	1.01882	-3.2513	0.00114879	0.00524574	DOWN	SiO2-COOH_vs_SiO2
1309	Gm48171	3.73049	-2.04347	0.628569	-3.25099	0.00115005	0.00524872	DOWN	SiO2-COOH_vs_SiO2
1310	Gm48185	33.6946	-2.17542	0.306609	-7.09509	1.29e-12	3.22e-11	DOWN	SiO2-COOH_vs_SiO2
1311	Gm48218	26.5436	-2.2903	0.383604	-5.97047	2.37e-09	3.61e-08	DOWN	SiO2-COOH_vs_SiO2
1312	Gm48222	4.61432	-3.05817	0.828042	-3.69326	0.000221396	0.00126304	DOWN	SiO2-COOH_vs_SiO2
1313	Gm4824	26.2745	-1.06933	0.222454	-4.80698	1.53e-06	1.41e-05	DOWN	SiO2-COOH_vs_SiO2
1314	Gm4828	35.744	-1.09163	0.206398	-5.28897	1.23e-07	1.38e-06	DOWN	SiO2-COOH_vs_SiO2
1315	Gm4833	37.946	-1.70863	0.259569	-6.58254	4.62e-11	9.01e-10	DOWN	SiO2-COOH_vs_SiO2
1316	Gm48510	101.662	-1.68528	0.208283	-8.0913	5.9e-16	2.31e-14	DOWN	SiO2-COOH_vs_SiO2
1317	Gm4853	3.90649	-1.85644	0.571284	-3.24959	0.00115572	0.00526919	DOWN	SiO2-COOH_vs_SiO2
1318	Gm48557	5.8196	-2.34267	0.519468	-4.50975	6.49e-06	5.23e-05	DOWN	SiO2-COOH_vs_SiO2
1319	Gm48584	40.1873	-2.11824	0.230529	-9.1886	3.98e-20	3.26e-18	DOWN	SiO2-COOH_vs_SiO2
1320	Gm48597	3.3913	-3.76337	1.03596	-3.63274	0.000280427	0.00155246	DOWN	SiO2-COOH_vs_SiO2
1321	Gm4864	7.26859	2.6146	0.568451	4.59952	4.23e-06	3.55e-05	UP	SiO2-COOH_vs_SiO2
1322	Gm48677	8.52551	-1.48312	0.378514	-3.91827	8.92e-05	0.000563861	DOWN	SiO2-COOH_vs_SiO2
1323	Gm48690	14.0453	-1.90051	0.321406	-5.91309	3.36e-09	5.01e-08	DOWN	SiO2-COOH_vs_SiO2
1324	Gm48940	3.46887	-1.99067	0.786106	-2.53232	0.0113309	0.0372159	DOWN	SiO2-COOH_vs_SiO2
1325	Gm48969	12.4145	-1.10396	0.35851	-3.07932	0.00207476	0.00879034	DOWN	SiO2-COOH_vs_SiO2
1326	Gm4900	1.23092	3.51254	1.14405	3.07026	0.0021387	0.00900193	UP	SiO2-COOH_vs_SiO2
1327	Gm49016	10.3944	-3.13294	0.539379	-5.80841	6.31e-09	8.93e-08	DOWN	SiO2-COOH_vs_SiO2
1328	Gm49037	25.9607	3.19338	0.385971	8.27363	1.3e-16	5.6e-15	UP	SiO2-COOH_vs_SiO2
1329	Gm49138	7.26259	-2.5756	0.529039	-4.86845	1.12e-06	1.06e-05	DOWN	SiO2-COOH_vs_SiO2
1330	Gm49144	3.82817	-3.25581	0.723399	-4.50071	6.77e-06	5.43e-05	DOWN	SiO2-COOH_vs_SiO2
1331	Gm49322	3.27096	-2.21274	0.673776	-3.28408	0.00102315	0.00475452	DOWN	SiO2-COOH_vs_SiO2
1332	Gm49369	1.16416	3.04067	1.17162	2.59527	0.00945167	0.0320166	UP	SiO2-COOH_vs_SiO2
1333	Gm49439	4.85681	-2.29716	0.676667	-3.39481	0.000686753	0.00339567	DOWN	SiO2-COOH_vs_SiO2
1334	Gm49513	2.71817	3.29983	1.02344	3.22425	0.00126305	0.00571146	UP	SiO2-COOH_vs_SiO2
1335	Gm49594	193.644	-1.33978	0.163733	-8.18274	2.77e-16	1.12e-14	DOWN	SiO2-COOH_vs_SiO2
1336	Gm4963	31.5932	-2.02836	0.283914	-7.14428	9.05e-13	2.29e-11	DOWN	SiO2-COOH_vs_SiO2
1337	Gm49749	3.23264	-4.67112	1.40586	-3.3226	0.000891818	0.00423614	DOWN	SiO2-COOH_vs_SiO2
1338	Gm49759	1.09669	3.39394	1.25131	2.71232	0.0066814	0.0239138	UP	SiO2-COOH_vs_SiO2
1339	Gm49778	2.37438	-2.4474	0.865095	-2.82905	0.00466869	0.017625	DOWN	SiO2-COOH_vs_SiO2
1340	Gm49785	3.1473	-2.48936	0.730684	-3.40689	0.000657084	0.00326233	DOWN	SiO2-COOH_vs_SiO2
1341	Gm49802	1.56031	3.3967	1.17567	2.88915	0.00386282	0.0149875	UP	SiO2-COOH_vs_SiO2
1342	Gm49867	9.58883	3.45409	0.613162	5.63323	1.77e-08	2.35e-07	UP	SiO2-COOH_vs_SiO2
1343	Gm49890	2.54367	-3.49078	1.01931	-3.42466	0.000615558	0.00308426	DOWN	SiO2-COOH_vs_SiO2
1344	Gm49914	8.58328	2.48443	0.548777	4.52722	5.98e-06	4.86e-05	UP	SiO2-COOH_vs_SiO2
1345	Gm49934	9.69219	2.39723	0.833309	2.87676	0.00401786	0.0154984	UP	SiO2-COOH_vs_SiO2
1346	Gm4997	7.27146	-2.20253	0.440192	-5.00356	5.63e-07	5.57e-06	DOWN	SiO2-COOH_vs_SiO2
1347	Gm50083	15.9449	-1.45987	0.301919	-4.83529	1.33e-06	1.24e-05	DOWN	SiO2-COOH_vs_SiO2
1348	Gm50174	3.26823	-1.85634	0.63937	-2.90339	0.00369143	0.0143982	DOWN	SiO2-COOH_vs_SiO2
1349	Gm50286	6.5611	-1.66944	0.450029	-3.70964	0.000207555	0.00119745	DOWN	SiO2-COOH_vs_SiO2
1350	Gm50302	4.23679	-3.81945	0.939854	-4.06388	4.83e-05	0.000326368	DOWN	SiO2-COOH_vs_SiO2
1351	Gm50432	9.30898	-1.08107	0.351695	-3.07387	0.00211298	0.00891157	DOWN	SiO2-COOH_vs_SiO2
1352	Gm50439	4.54672	-2.14536	0.573479	-3.74096	0.000183318	0.00107001	DOWN	SiO2-COOH_vs_SiO2
1353	Gm50478	2.13712	3.18165	1.05904	3.00428	0.00266208	0.0108852	UP	SiO2-COOH_vs_SiO2
1354	Gm5075	18.9787	-1.0254	0.264954	-3.87012	0.000108784	0.000672291	DOWN	SiO2-COOH_vs_SiO2
1355	Gm5083	9.90673	-1.10066	0.371891	-2.95963	0.00308005	0.0123211	DOWN	SiO2-COOH_vs_SiO2
1356	Gm5093	4.96413	-1.48771	0.483384	-3.07769	0.00208614	0.00882639	DOWN	SiO2-COOH_vs_SiO2
1357	Gm5148	2.8676	-1.84739	0.668015	-2.7655	0.0056836	0.0208692	DOWN	SiO2-COOH_vs_SiO2
1358	Gm5160	37.3386	-1.07445	0.21274	-5.05052	4.41e-07	4.46e-06	DOWN	SiO2-COOH_vs_SiO2
1359	Gm5171	5.76634	2.2246	0.584079	3.80872	0.000139687	0.000838312	UP	SiO2-COOH_vs_SiO2
1360	Gm5207	1.48622	2.8156	1.12953	2.49272	0.0126769	0.0408845	UP	SiO2-COOH_vs_SiO2
1361	Gm5218	4.25848	-1.79225	0.550938	-3.25309	0.00114156	0.00522073	DOWN	SiO2-COOH_vs_SiO2
1362	Gm5237	1.17359	3.6234	1.18121	3.06754	0.0021583	0.0090739	UP	SiO2-COOH_vs_SiO2
1363	Gm5239	19.6323	-1.69281	0.259149	-6.53219	6.48e-11	1.24e-09	DOWN	SiO2-COOH_vs_SiO2
1364	Gm527	5.62308	-1.33473	0.527087	-2.53227	0.0113327	0.0372159	DOWN	SiO2-COOH_vs_SiO2
1365	Gm53030	1.96999	3.94594	1.2384	3.18633	0.00144093	0.00639817	UP	SiO2-COOH_vs_SiO2
1366	Gm53055	27.7558	-1.17182	0.221823	-5.28268	1.27e-07	1.42e-06	DOWN	SiO2-COOH_vs_SiO2
1367	Gm5371	6.99759	-2.82383	0.739529	-3.81842	0.00013431	0.000810067	DOWN	SiO2-COOH_vs_SiO2
1368	Gm5384	1.79496	-2.16208	0.851293	-2.53976	0.011093	0.0366119	DOWN	SiO2-COOH_vs_SiO2
1369	Gm5401	9.36033	-2.48323	0.538831	-4.60856	4.05e-06	3.41e-05	DOWN	SiO2-COOH_vs_SiO2
1370	Gm5406	5.80897	-1.21761	0.44611	-2.7294	0.00634502	0.0228803	DOWN	SiO2-COOH_vs_SiO2
1371	Gm5421	1.68579	3.40726	1.09617	3.10834	0.00188142	0.00806816	UP	SiO2-COOH_vs_SiO2
1372	Gm5422	4.66607	2.73648	0.829759	3.29792	0.000974024	0.00455654	UP	SiO2-COOH_vs_SiO2
1373	Gm5424	8.35991	1.86026	0.512207	3.63184	0.000281403	0.00155649	UP	SiO2-COOH_vs_SiO2
1374	Gm5425	16.5569	-1.26406	0.38394	-3.29234	0.00099358	0.00463822	DOWN	SiO2-COOH_vs_SiO2
1375	Gm5451	16.7004	-1.38851	0.277053	-5.0117	5.4e-07	5.38e-06	DOWN	SiO2-COOH_vs_SiO2
1376	Gm5456	22.8191	-1.10822	0.281509	-3.93672	8.26e-05	0.000526677	DOWN	SiO2-COOH_vs_SiO2
1377	Gm5457	10.2664	-1.62701	0.349361	-4.6571	3.21e-06	2.76e-05	DOWN	SiO2-COOH_vs_SiO2
1378	Gm54706	7.885	-2.33678	0.467587	-4.99753	5.81e-07	5.73e-06	DOWN	SiO2-COOH_vs_SiO2
1379	Gm5471	3.84542	-1.35918	0.555644	-2.44614	0.0144394	0.0454645	DOWN	SiO2-COOH_vs_SiO2
1380	Gm54730	16.3775	2.08581	0.62086	3.35954	0.000780716	0.00379202	UP	SiO2-COOH_vs_SiO2
1381	Gm54742	3.9221	-3.32726	1.0223	-3.25469	0.00113516	0.00519504	DOWN	SiO2-COOH_vs_SiO2
1382	Gm54751	47.24	-1.64267	0.265694	-6.18256	6.31e-10	1.04e-08	DOWN	SiO2-COOH_vs_SiO2
1383	Gm54858	105.518	1.66692	0.177736	9.37863	6.68e-21	6.72e-19	UP	SiO2-COOH_vs_SiO2
1384	Gm5487	10.2869	1.83922	0.45041	4.08343	4.44e-05	0.000303016	UP	SiO2-COOH_vs_SiO2
1385	Gm54878	153.991	-1.55128	0.180762	-8.58189	9.33e-18	4.82e-16	DOWN	SiO2-COOH_vs_SiO2
1386	Gm5497	6.07199	-1.4006	0.443745	-3.15633	0.00159768	0.00700522	DOWN	SiO2-COOH_vs_SiO2
1387	Gm5499	18.2116	1.31759	0.415106	3.17411	0.00150295	0.00664469	UP	SiO2-COOH_vs_SiO2
1388	Gm5500	1.29476	2.93639	1.13044	2.59756	0.00938879	0.0318802	UP	SiO2-COOH_vs_SiO2
1389	Gm5509	2.66279	2.33643	0.873166	2.67582	0.00745472	0.0262268	UP	SiO2-COOH_vs_SiO2
1390	Gm55094	72.2806	-1.36722	0.469181	-2.91405	0.00356774	0.0139815	DOWN	SiO2-COOH_vs_SiO2
1391	Gm55118	318.048	-1.76257	0.460536	-3.82721	0.000129603	0.000786679	DOWN	SiO2-COOH_vs_SiO2
1392	Gm5521	16.831	1.64102	0.369903	4.43635	9.15e-06	7.14e-05	UP	SiO2-COOH_vs_SiO2
1393	Gm5526	37.9019	-1.24633	0.189656	-6.57154	4.98e-11	9.65e-10	DOWN	SiO2-COOH_vs_SiO2
1394	Gm55276	2.84815	-1.78601	0.682816	-2.61565	0.00890576	0.0304917	DOWN	SiO2-COOH_vs_SiO2
1395	Gm5555	33.5148	1.15176	0.348357	3.30627	0.000945454	0.00444795	UP	SiO2-COOH_vs_SiO2
1396	Gm55562	42.2361	-2.6333	0.316974	-8.30762	9.76e-17	4.34e-15	DOWN	SiO2-COOH_vs_SiO2
1397	Gm55563	5.42891	-2.42026	0.543013	-4.45709	8.31e-06	6.53e-05	DOWN	SiO2-COOH_vs_SiO2
1398	Gm55566	6.51423	-2.75081	0.584792	-4.70392	2.55e-06	2.24e-05	DOWN	SiO2-COOH_vs_SiO2
1399	Gm5558	27.5765	-1.01435	0.225976	-4.48877	7.16e-06	5.7e-05	DOWN	SiO2-COOH_vs_SiO2
1400	Gm5561	14.6311	-1.38567	0.293954	-4.7139	2.43e-06	2.14e-05	DOWN	SiO2-COOH_vs_SiO2
1401	Gm55632	36.8738	-2.83941	0.350359	-8.1043	5.3e-16	2.1e-14	DOWN	SiO2-COOH_vs_SiO2
1402	Gm5578	4.2432	3.09078	0.833927	3.7063	0.000210308	0.00121018	UP	SiO2-COOH_vs_SiO2
1403	Gm5582	6.27352	1.48652	0.542642	2.73941	0.00615493	0.0222978	UP	SiO2-COOH_vs_SiO2
1404	Gm5586	5.71281	-1.69229	0.462569	-3.65846	0.000253739	0.00142191	DOWN	SiO2-COOH_vs_SiO2
1405	Gm55936	6.01961	-2.01567	0.662495	-3.04255	0.00234585	0.00973295	DOWN	SiO2-COOH_vs_SiO2
1406	Gm56058	5.29515	-1.67539	0.481158	-3.482	0.000497682	0.00255498	DOWN	SiO2-COOH_vs_SiO2
1407	Gm56061	45.2076	-2.6423	0.380211	-6.94954	3.66e-12	8.54e-11	DOWN	SiO2-COOH_vs_SiO2
1408	Gm5611	29.412	-1.25006	0.233735	-5.34821	8.88e-08	1.03e-06	DOWN	SiO2-COOH_vs_SiO2
1409	Gm5616	67.2574	-1.18028	0.188074	-6.27561	3.48e-10	6.06e-09	DOWN	SiO2-COOH_vs_SiO2
1410	Gm5617	31.2382	-1.37822	0.237042	-5.81426	6.09e-09	8.66e-08	DOWN	SiO2-COOH_vs_SiO2
1411	Gm56171	5.2439	-1.93229	0.581872	-3.32082	0.000897523	0.00426171	DOWN	SiO2-COOH_vs_SiO2
1412	Gm5619	6.36098	-1.11935	0.421953	-2.65279	0.00798304	0.0278056	DOWN	SiO2-COOH_vs_SiO2
1413	Gm5620	26.4457	1.30554	0.254983	5.12011	3.05e-07	3.18e-06	UP	SiO2-COOH_vs_SiO2
1414	Gm5621	3.38781	-1.52123	0.584304	-2.60348	0.00922816	0.0314448	DOWN	SiO2-COOH_vs_SiO2
1415	Gm5637	14.1549	2.21292	0.703012	3.14776	0.00164524	0.00718528	UP	SiO2-COOH_vs_SiO2
1416	Gm5643	7.96581	1.14887	0.415866	2.7626	0.00573421	0.0210086	UP	SiO2-COOH_vs_SiO2
1417	Gm5644	47.5674	-1.61882	0.211046	-7.67044	1.71e-14	5.5e-13	DOWN	SiO2-COOH_vs_SiO2
1418	Gm56451	91.4892	-1.39184	0.181652	-7.66214	1.83e-14	5.85e-13	DOWN	SiO2-COOH_vs_SiO2
1419	Gm5648	28.5584	4.67566	0.633291	7.38312	1.55e-13	4.42e-12	UP	SiO2-COOH_vs_SiO2
1420	Gm5776	125.002	-1.95652	0.209093	-9.35716	8.19e-21	8e-19	DOWN	SiO2-COOH_vs_SiO2
1421	Gm5781	35.6455	-2.0032	0.27792	-7.20784	5.68e-13	1.48e-11	DOWN	SiO2-COOH_vs_SiO2
1422	Gm5786	7.74606	-1.31581	0.42001	-3.13279	0.00173152	0.00750285	DOWN	SiO2-COOH_vs_SiO2
1423	Gm5791	3.86341	-1.41546	0.579688	-2.44177	0.0146155	0.045963	DOWN	SiO2-COOH_vs_SiO2
1424	Gm5805	156.625	-1.66678	0.176228	-9.45809	3.14e-21	3.44e-19	DOWN	SiO2-COOH_vs_SiO2
1425	Gm5814	29.7348	2.28108	0.356623	6.39634	1.59e-10	2.92e-09	UP	SiO2-COOH_vs_SiO2
1426	Gm5823	10.7745	2.58052	0.470558	5.48396	4.16e-08	5.08e-07	UP	SiO2-COOH_vs_SiO2
1427	Gm5828	2.26541	3.75791	1.05199	3.57218	0.000354025	0.00188623	UP	SiO2-COOH_vs_SiO2
1428	Gm5830	9.29396	1.8739	0.436029	4.29764	1.73e-05	0.000127722	UP	SiO2-COOH_vs_SiO2
1429	Gm5844	57.5515	-1.11883	0.15435	-7.24862	4.21e-13	1.12e-11	DOWN	SiO2-COOH_vs_SiO2
1430	Gm5855	23.2631	2.60115	0.447637	5.81084	6.22e-09	8.81e-08	UP	SiO2-COOH_vs_SiO2
1431	Gm5866	2.97952	2.86801	0.946385	3.03049	0.00244158	0.0100892	UP	SiO2-COOH_vs_SiO2
1432	Gm5870	9.61758	-1.83587	0.376265	-4.87921	1.07e-06	1.01e-05	DOWN	SiO2-COOH_vs_SiO2
1433	Gm5883	7.92886	-1.15641	0.386379	-2.99295	0.00276293	0.0112456	DOWN	SiO2-COOH_vs_SiO2
1434	Gm5884	21.532	2.43086	0.384956	6.31463	2.71e-10	4.81e-09	UP	SiO2-COOH_vs_SiO2
1435	Gm5898	4.54253	2.41578	0.690718	3.4975	0.000469647	0.00243173	UP	SiO2-COOH_vs_SiO2
1436	Gm5903	3.61844	4.62597	1.04182	4.44029	8.98e-06	7.03e-05	UP	SiO2-COOH_vs_SiO2
1437	Gm5905	239.075	-1.33286	0.155645	-8.56348	1.1e-17	5.59e-16	DOWN	SiO2-COOH_vs_SiO2
1438	Gm5910	4.92652	1.8353	0.585878	3.13256	0.00173292	0.00750648	UP	SiO2-COOH_vs_SiO2
1439	Gm5913	12.512	3.63394	0.588855	6.17121	6.78e-10	1.11e-08	UP	SiO2-COOH_vs_SiO2
1440	Gm5963	39.8204	-2.45787	0.278895	-8.81289	1.22e-18	7.6e-17	DOWN	SiO2-COOH_vs_SiO2
1441	Gm6029	1.12913	-2.66692	1.10178	-2.42055	0.015497	0.0482909	DOWN	SiO2-COOH_vs_SiO2
1442	Gm6030	8.54512	-1.91865	0.413116	-4.64433	3.41e-06	2.92e-05	DOWN	SiO2-COOH_vs_SiO2
1443	Gm6063	12.2974	-1.31199	0.306866	-4.27544	1.91e-05	0.000140202	DOWN	SiO2-COOH_vs_SiO2
1444	Gm6083	24.3704	-1.70272	0.47965	-3.54993	0.000385339	0.00203649	DOWN	SiO2-COOH_vs_SiO2
1445	Gm6104	61.7535	1.36893	0.266295	5.14066	2.74e-07	2.88e-06	UP	SiO2-COOH_vs_SiO2
1446	Gm6109	3.14106	-2.18885	0.650345	-3.36568	0.000763548	0.00372135	DOWN	SiO2-COOH_vs_SiO2
1447	Gm6116	3.61642	-5.35852	1.27729	-4.19524	2.73e-05	0.000195159	DOWN	SiO2-COOH_vs_SiO2
1448	Gm6123	11.9272	1.53997	0.42872	3.59202	0.000328119	0.00177144	UP	SiO2-COOH_vs_SiO2
1449	Gm6136	173.835	-1.25552	0.16333	-7.687	1.51e-14	4.87e-13	DOWN	SiO2-COOH_vs_SiO2
1450	Gm6142	33.3351	-1.96196	0.268617	-7.30394	2.79e-13	7.67e-12	DOWN	SiO2-COOH_vs_SiO2
1451	Gm6155	32.7092	-1.52927	0.243793	-6.27283	3.55e-10	6.15e-09	DOWN	SiO2-COOH_vs_SiO2
1452	Gm6157	1.67772	3.23304	1.09258	2.95908	0.00308559	0.0123396	UP	SiO2-COOH_vs_SiO2
1453	Gm6158	58.9271	-1.09674	0.196118	-5.59221	2.24e-08	2.92e-07	DOWN	SiO2-COOH_vs_SiO2
1454	Gm6170	13.9241	-1.23912	0.30177	-4.10616	4.02e-05	0.000277689	DOWN	SiO2-COOH_vs_SiO2
1455	Gm6181	95.7119	-1.76812	0.183742	-9.62286	6.4e-22	8.18e-20	DOWN	SiO2-COOH_vs_SiO2
1456	Gm6195	25.4533	-1.50604	0.239642	-6.28457	3.29e-10	5.75e-09	DOWN	SiO2-COOH_vs_SiO2
1457	Gm6204	272.611	-1.56746	0.162983	-9.6173	6.76e-22	8.55e-20	DOWN	SiO2-COOH_vs_SiO2
1458	Gm6206	15.938	-1.02292	0.370785	-2.7588	0.00580147	0.021214	DOWN	SiO2-COOH_vs_SiO2
1459	Gm6226	2.45997	4.56726	1.07485	4.24919	2.15e-05	0.000156385	UP	SiO2-COOH_vs_SiO2
1460	Gm6252	103.626	-1.8067	0.18047	-10.0111	1.36e-23	2.51e-21	DOWN	SiO2-COOH_vs_SiO2
1461	Gm6278	23.1642	-1.00299	0.245879	-4.07922	4.52e-05	0.000307764	DOWN	SiO2-COOH_vs_SiO2
1462	Gm6285	7.713	-1.91857	0.415791	-4.61425	3.95e-06	3.33e-05	DOWN	SiO2-COOH_vs_SiO2
1463	Gm6286	12.4317	-2.23019	0.377196	-5.91255	3.37e-09	5.02e-08	DOWN	SiO2-COOH_vs_SiO2
1464	Gm6311	92.8704	-1.38081	0.183782	-7.51331	5.77e-14	1.71e-12	DOWN	SiO2-COOH_vs_SiO2
1465	Gm6344	60.8715	-1.23849	0.181019	-6.84175	7.82e-12	1.73e-10	DOWN	SiO2-COOH_vs_SiO2
1466	Gm6361	66.3938	-1.12043	0.254224	-4.40725	1.05e-05	8.05e-05	DOWN	SiO2-COOH_vs_SiO2
1467	Gm6394	4.05288	-1.97656	0.573668	-3.44548	0.000570056	0.00287867	DOWN	SiO2-COOH_vs_SiO2
1468	Gm6402	6.62966	-1.12353	0.431696	-2.60259	0.0092522	0.0315154	DOWN	SiO2-COOH_vs_SiO2
1469	Gm6408	7.19781	-1.39565	0.45681	-3.0552	0.00224909	0.0094079	DOWN	SiO2-COOH_vs_SiO2
1470	Gm6419	121.146	-1.28562	0.203605	-6.31428	2.71e-10	4.81e-09	DOWN	SiO2-COOH_vs_SiO2
1471	Gm6430	37.814	2.06328	0.272339	7.57613	3.56e-14	1.09e-12	UP	SiO2-COOH_vs_SiO2
1472	Gm6439	4.68132	1.44608	0.584957	2.47211	0.0134318	0.0428584	UP	SiO2-COOH_vs_SiO2
1473	Gm6444	97.408	-1.27415	0.188057	-6.77534	1.24e-11	2.62e-10	DOWN	SiO2-COOH_vs_SiO2
1474	Gm6450	6.65929	-1.99227	0.455321	-4.37553	1.21e-05	9.21e-05	DOWN	SiO2-COOH_vs_SiO2
1475	Gm6474	13.2413	-1.19166	0.303347	-3.92838	8.55e-05	0.000542927	DOWN	SiO2-COOH_vs_SiO2
1476	Gm6493	1.29818	3.04185	1.12688	2.69936	0.00694726	0.0247099	UP	SiO2-COOH_vs_SiO2
1477	Gm6533	4.77195	-1.42088	0.485563	-2.92625	0.00343077	0.0135366	DOWN	SiO2-COOH_vs_SiO2
1478	Gm6560	103.363	3.45321	0.409601	8.43069	3.44e-17	1.64e-15	UP	SiO2-COOH_vs_SiO2
1479	Gm6563	241.659	-1.36583	0.233303	-5.85431	4.79e-09	6.96e-08	DOWN	SiO2-COOH_vs_SiO2
1480	Gm6565	119.887	-1.15998	0.23808	-4.87223	1.1e-06	1.05e-05	DOWN	SiO2-COOH_vs_SiO2
1481	Gm6576	74.5955	-1.67216	0.220523	-7.58268	3.38e-14	1.04e-12	DOWN	SiO2-COOH_vs_SiO2
1482	Gm6581	22.1101	-1.94815	0.284613	-6.84489	7.65e-12	1.7e-10	DOWN	SiO2-COOH_vs_SiO2
1483	Gm6612	7.87982	-1.07994	0.388842	-2.77731	0.00548109	0.0202038	DOWN	SiO2-COOH_vs_SiO2
1484	Gm6652	6.12543	2.47775	0.612625	4.04448	5.24e-05	0.000351568	UP	SiO2-COOH_vs_SiO2
1485	Gm6681	9.70859	-1.76166	0.369815	-4.76362	1.9e-06	1.7e-05	DOWN	SiO2-COOH_vs_SiO2
1486	Gm6682	21.247	1.91441	0.296516	6.45634	1.07e-10	2.01e-09	UP	SiO2-COOH_vs_SiO2
1487	Gm6710	5.07436	-1.62301	0.534332	-3.03746	0.00238584	0.00987727	DOWN	SiO2-COOH_vs_SiO2
1488	Gm6733	5.50275	2.25897	0.60591	3.72823	0.000192826	0.00111733	UP	SiO2-COOH_vs_SiO2
1489	Gm6736	34.5705	1.16226	0.290038	4.00727	6.14e-05	0.00040444	UP	SiO2-COOH_vs_SiO2
1490	Gm6745	25.8106	-1.34328	0.243197	-5.52344	3.32e-08	4.15e-07	DOWN	SiO2-COOH_vs_SiO2
1491	Gm6755	10.4552	2.11134	0.433515	4.87028	1.11e-06	1.05e-05	UP	SiO2-COOH_vs_SiO2
1492	Gm6781	16.3238	1.14218	0.304604	3.74971	0.000177038	0.00103625	UP	SiO2-COOH_vs_SiO2
1493	Gm6788	60.948	-1.72607	0.201735	-8.55615	1.17e-17	5.92e-16	DOWN	SiO2-COOH_vs_SiO2
1494	Gm6789	38.4741	-1.00052	0.192088	-5.20865	1.9e-07	2.06e-06	DOWN	SiO2-COOH_vs_SiO2
1495	Gm6798	85.0733	-1.74392	0.471735	-3.69683	0.000218308	0.00124756	DOWN	SiO2-COOH_vs_SiO2
1496	Gm6807	12.5804	-1.15871	0.314574	-3.68343	0.00023012	0.00130719	DOWN	SiO2-COOH_vs_SiO2
1497	Gm6829	60.1177	2.09088	0.337001	6.20438	5.49e-10	9.17e-09	UP	SiO2-COOH_vs_SiO2
1498	Gm6863	1190.65	-1.39213	0.19997	-6.96168	3.36e-12	7.88e-11	DOWN	SiO2-COOH_vs_SiO2
1499	Gm6878	16.8627	-2.66844	0.403498	-6.61326	3.76e-11	7.43e-10	DOWN	SiO2-COOH_vs_SiO2
1500	Gm6900	36.6395	-1.2621	0.239923	-5.26045	1.44e-07	1.59e-06	DOWN	SiO2-COOH_vs_SiO2
1501	Gm6988	34.8966	-1.91901	0.251816	-7.62068	2.52e-14	7.87e-13	DOWN	SiO2-COOH_vs_SiO2
1502	Gm6992	1.82483	3.05322	1.08515	2.81364	0.00489845	0.0183671	UP	SiO2-COOH_vs_SiO2
1503	Gm6997	34.5925	-1.25957	0.237058	-5.31332	1.08e-07	1.23e-06	DOWN	SiO2-COOH_vs_SiO2
1504	Gm7027	69.256	-1.32064	0.19217	-6.87228	6.32e-12	1.43e-10	DOWN	SiO2-COOH_vs_SiO2
1505	Gm7042	8.2875	-1.31291	0.383796	-3.42084	0.000624272	0.00311573	DOWN	SiO2-COOH_vs_SiO2
1506	Gm7059	15.3078	-1.56104	0.306987	-5.08503	3.68e-07	3.77e-06	DOWN	SiO2-COOH_vs_SiO2
1507	Gm7061	1.80662	2.90287	1.08052	2.68655	0.00721948	0.0255141	UP	SiO2-COOH_vs_SiO2
1508	Gm7079	26.5653	-1.93552	0.308642	-6.2711	3.59e-10	6.21e-09	DOWN	SiO2-COOH_vs_SiO2
1509	Gm7091	9.35553	-1.43753	0.475467	-3.02341	0.00249942	0.0102809	DOWN	SiO2-COOH_vs_SiO2
1510	Gm7114	1.28982	2.81647	1.13987	2.47086	0.013479	0.0429703	UP	SiO2-COOH_vs_SiO2
1511	Gm7204	16.1532	-1.08692	0.343646	-3.1629	0.00156205	0.00686485	DOWN	SiO2-COOH_vs_SiO2
1512	Gm7206	92.5472	-1.93338	0.222806	-8.67742	4.05e-18	2.27e-16	DOWN	SiO2-COOH_vs_SiO2
1513	Gm7224	2.97751	3.6113	1.01522	3.55715	0.000374905	0.00198688	UP	SiO2-COOH_vs_SiO2
1514	Gm7253	6.30605	-2.2083	0.549618	-4.01788	5.87e-05	0.000389177	DOWN	SiO2-COOH_vs_SiO2
1515	Gm7266	13.6675	-1.67015	0.344229	-4.85187	1.22e-06	1.15e-05	DOWN	SiO2-COOH_vs_SiO2
1516	Gm7285	19.6614	-1.87099	0.282457	-6.62399	3.5e-11	6.94e-10	DOWN	SiO2-COOH_vs_SiO2
1517	Gm7292	1.41987	3.80973	1.15559	3.29678	0.000977984	0.00457184	UP	SiO2-COOH_vs_SiO2
1518	Gm7331	581.391	-1.50926	0.168251	-8.97024	2.96e-19	2.05e-17	DOWN	SiO2-COOH_vs_SiO2
1519	Gm7332	3.34503	-1.54414	0.640159	-2.41211	0.0158604	0.0492384	DOWN	SiO2-COOH_vs_SiO2
1520	Gm7363	20.7696	-2.47322	0.389668	-6.347	2.2e-10	3.96e-09	DOWN	SiO2-COOH_vs_SiO2
1521	Gm7368	9.76423	1.42868	0.392211	3.64264	0.000269859	0.00150083	UP	SiO2-COOH_vs_SiO2
1522	Gm7380	10.3436	-1.96465	0.390863	-5.02643	5e-07	5.04e-06	DOWN	SiO2-COOH_vs_SiO2
1523	Gm7384	7.46299	-1.94176	0.426809	-4.54947	5.38e-06	4.41e-05	DOWN	SiO2-COOH_vs_SiO2
1524	Gm7390	6.4262	2.38314	0.570705	4.17578	2.97e-05	0.000210912	UP	SiO2-COOH_vs_SiO2
1525	Gm7392	77.0437	-1.79121	0.22092	-8.10793	5.15e-16	2.05e-14	DOWN	SiO2-COOH_vs_SiO2
1526	Gm7413	8.50006	-1.7022	0.384703	-4.4247	9.66e-06	7.5e-05	DOWN	SiO2-COOH_vs_SiO2
1527	Gm7429	4.85192	-2.22594	0.535883	-4.15379	3.27e-05	0.000230771	DOWN	SiO2-COOH_vs_SiO2
1528	Gm7434	6.98948	-1.60433	0.44396	-3.61368	0.000301877	0.00165465	DOWN	SiO2-COOH_vs_SiO2
1529	Gm7436	4.76614	-1.46295	0.494236	-2.96003	0.00307611	0.0123128	DOWN	SiO2-COOH_vs_SiO2
1530	Gm7446	14.289	1.69647	0.34409	4.93029	8.21e-07	7.95e-06	UP	SiO2-COOH_vs_SiO2
1531	Gm7476	40.972	-2.08769	0.26014	-8.02524	1.01e-15	3.83e-14	DOWN	SiO2-COOH_vs_SiO2
1532	Gm7511	11.0331	-1.43972	0.375164	-3.83756	0.000124261	0.000757021	DOWN	SiO2-COOH_vs_SiO2
1533	Gm7517	3.75879	2.58999	0.775629	3.33921	0.000840176	0.00404289	UP	SiO2-COOH_vs_SiO2
1534	Gm7535	4.35553	1.77225	0.607169	2.91887	0.00351299	0.0137995	UP	SiO2-COOH_vs_SiO2
1535	Gm7536	459.842	-2.03894	0.232635	-8.76455	1.88e-18	1.13e-16	DOWN	SiO2-COOH_vs_SiO2
1536	Gm7589	6.10907	-1.5568	0.460434	-3.38115	0.000721822	0.003544	DOWN	SiO2-COOH_vs_SiO2
1537	Gm7600	29.4649	-2.03981	0.283406	-7.19746	6.13e-13	1.6e-11	DOWN	SiO2-COOH_vs_SiO2
1538	Gm7623	15.6443	-1.11729	0.304169	-3.67325	0.000239487	0.00135437	DOWN	SiO2-COOH_vs_SiO2
1539	Gm7658	57.1998	-1.26138	0.206763	-6.10062	1.06e-09	1.71e-08	DOWN	SiO2-COOH_vs_SiO2
1540	Gm7729	22.9233	1.16556	0.263172	4.4289	9.47e-06	7.37e-05	UP	SiO2-COOH_vs_SiO2
1541	Gm7774	56.482	2.06319	0.320498	6.43745	1.21e-10	2.26e-09	UP	SiO2-COOH_vs_SiO2
1542	Gm7846	278.616	-2.20982	0.172161	-12.8358	1.03e-37	4.58e-34	DOWN	SiO2-COOH_vs_SiO2
1543	Gm7857	6.4304	-1.50857	0.440851	-3.42196	0.000621712	0.00310532	DOWN	SiO2-COOH_vs_SiO2
1544	Gm7867	7.9229	-1.7698	0.409226	-4.32474	1.53e-05	0.000114134	DOWN	SiO2-COOH_vs_SiO2
1545	Gm7879	29.1542	-1.41391	0.313478	-4.5104	6.47e-06	5.22e-05	DOWN	SiO2-COOH_vs_SiO2
1546	Gm7896	4.51292	-1.83311	0.608231	-3.01383	0.00257971	0.0105919	DOWN	SiO2-COOH_vs_SiO2
1547	Gm7901	48.7159	2.14028	0.345966	6.18638	6.16e-10	1.01e-08	UP	SiO2-COOH_vs_SiO2
1548	Gm7926	32.8531	-2.12529	0.250517	-8.48362	2.18e-17	1.06e-15	DOWN	SiO2-COOH_vs_SiO2
1549	Gm7935	73.6106	1.40087	0.301797	4.64176	3.45e-06	2.95e-05	UP	SiO2-COOH_vs_SiO2
1550	Gm7936	14.2601	-1.37592	0.29605	-4.64759	3.36e-06	2.88e-05	DOWN	SiO2-COOH_vs_SiO2
1551	Gm7962	1.29154	2.93395	1.12992	2.5966	0.00941527	0.0319398	UP	SiO2-COOH_vs_SiO2
1552	Gm7964	124.186	2.12886	0.297837	7.14773	8.82e-13	2.24e-11	UP	SiO2-COOH_vs_SiO2
1553	Gm8010	1.10403	3.131	1.28328	2.43983	0.0146941	0.0461461	UP	SiO2-COOH_vs_SiO2
1554	Gm8069	9.6779	-1.38985	0.363459	-3.82395	0.000131331	0.000794627	DOWN	SiO2-COOH_vs_SiO2
1555	Gm8121	111.906	-1.4163	0.238397	-5.94093	2.83e-09	4.27e-08	DOWN	SiO2-COOH_vs_SiO2
1556	Gm8129	115.195	-2.50488	0.268457	-9.33067	1.05e-20	9.98e-19	DOWN	SiO2-COOH_vs_SiO2
1557	Gm8146	8.38672	1.85459	0.489967	3.78514	0.000153621	0.000911636	UP	SiO2-COOH_vs_SiO2
1558	Gm815	2.4364	-2.7157	0.961573	-2.82422	0.00473952	0.017867	DOWN	SiO2-COOH_vs_SiO2
1559	Gm8162	6.75208	-1.39556	0.423147	-3.29806	0.00097356	0.00455597	DOWN	SiO2-COOH_vs_SiO2
1560	Gm8172	31.9028	-1.9034	0.245785	-7.74418	9.62e-15	3.19e-13	DOWN	SiO2-COOH_vs_SiO2
1561	Gm8186	312.482	-1.92008	0.187766	-10.2259	1.52e-24	3.73e-22	DOWN	SiO2-COOH_vs_SiO2
1562	Gm8210	57.2269	-1.06241	0.182966	-5.80661	6.38e-09	9.02e-08	DOWN	SiO2-COOH_vs_SiO2
1563	Gm8213	3.45782	-2.12172	0.629365	-3.37121	0.000748393	0.00365823	DOWN	SiO2-COOH_vs_SiO2
1564	Gm8226	9.82497	-1.48581	0.375106	-3.96104	7.46e-05	0.000482516	DOWN	SiO2-COOH_vs_SiO2
1565	Gm8242	20.9733	-1.2608	0.24898	-5.06385	4.11e-07	4.17e-06	DOWN	SiO2-COOH_vs_SiO2
1566	Gm8253	13.4325	-2.22534	0.350085	-6.35658	2.06e-10	3.73e-09	DOWN	SiO2-COOH_vs_SiO2
1567	Gm8292	74.0277	-2.50228	0.273888	-9.13614	6.47e-20	4.94e-18	DOWN	SiO2-COOH_vs_SiO2
1568	Gm8325	62.7127	1.18047	0.197436	5.97901	2.25e-09	3.45e-08	UP	SiO2-COOH_vs_SiO2
1569	Gm8341	1.62035	2.93503	1.10351	2.65971	0.00782075	0.0273573	UP	SiO2-COOH_vs_SiO2
1570	Gm8399	88.0617	1.6452	0.198767	8.27702	1.26e-16	5.5e-15	UP	SiO2-COOH_vs_SiO2
1571	Gm8451	41.3229	-2.11882	0.313296	-6.763	1.35e-11	2.84e-10	DOWN	SiO2-COOH_vs_SiO2
1572	Gm8508	15.7496	1.79772	0.352417	5.1011	3.38e-07	3.48e-06	UP	SiO2-COOH_vs_SiO2
1573	Gm8512	7.76902	-1.16188	0.388855	-2.98796	0.00280848	0.0114031	DOWN	SiO2-COOH_vs_SiO2
1574	Gm8515	4.90009	2.9002	0.767177	3.78035	0.00015661	0.000928128	UP	SiO2-COOH_vs_SiO2
1575	Gm8539	22.987	-1.6211	0.255013	-6.35692	2.06e-10	3.73e-09	DOWN	SiO2-COOH_vs_SiO2
1576	Gm8546	8.20622	1.61657	0.436642	3.70227	0.000213681	0.0012264	UP	SiO2-COOH_vs_SiO2
1577	Gm8557	3.92223	-1.89839	0.575152	-3.30067	0.000964536	0.00451852	DOWN	SiO2-COOH_vs_SiO2
1578	Gm8566	86.4556	-2.02236	0.186901	-10.8205	2.75e-27	1.31e-24	DOWN	SiO2-COOH_vs_SiO2
1579	Gm8615	2.39958	3.69156	1.05662	3.49375	0.000476291	0.00245942	UP	SiO2-COOH_vs_SiO2
1580	Gm8623	37.1344	-1.87886	0.234165	-8.02368	1.03e-15	3.87e-14	DOWN	SiO2-COOH_vs_SiO2
1581	Gm8624	2.06939	-2.12221	0.783313	-2.70928	0.00674298	0.0240994	DOWN	SiO2-COOH_vs_SiO2
1582	Gm8692	4.97338	-1.86496	0.502953	-3.70802	0.000208883	0.00120302	DOWN	SiO2-COOH_vs_SiO2
1583	Gm8697	12.1124	-2.18611	0.383512	-5.70025	1.2e-08	1.63e-07	DOWN	SiO2-COOH_vs_SiO2
1584	Gm8717	19.2591	2.35735	0.372655	6.32583	2.52e-10	4.48e-09	UP	SiO2-COOH_vs_SiO2
1585	Gm8730	177.814	-1.01933	0.16397	-6.21654	5.08e-10	8.54e-09	DOWN	SiO2-COOH_vs_SiO2
1586	Gm8741	134.484	-1.23777	0.181736	-6.81085	9.7e-12	2.1e-10	DOWN	SiO2-COOH_vs_SiO2
1587	Gm8775	2.3253	3.75394	1.04698	3.58548	0.000336454	0.00181055	UP	SiO2-COOH_vs_SiO2
1588	Gm8783	22.0307	1.61306	0.410757	3.92704	8.6e-05	0.000545176	UP	SiO2-COOH_vs_SiO2
1589	Gm8797	131.1	-1.07944	0.172579	-6.25477	3.98e-10	6.8e-09	DOWN	SiO2-COOH_vs_SiO2
1590	Gm8801	27.4923	1.71477	0.416162	4.12044	3.78e-05	0.000263493	UP	SiO2-COOH_vs_SiO2
1591	Gm8806	9.33478	3.08061	0.557293	5.52781	3.24e-08	4.06e-07	UP	SiO2-COOH_vs_SiO2
1592	Gm8865	2.71002	-1.83383	0.687683	-2.66667	0.00766062	0.0268871	DOWN	SiO2-COOH_vs_SiO2
1593	Gm8894	63.3704	-1.1896	0.146987	-8.09319	5.81e-16	2.29e-14	DOWN	SiO2-COOH_vs_SiO2
1594	Gm8934	2.26959	-2.25738	0.784739	-2.8766	0.00401979	0.0155014	DOWN	SiO2-COOH_vs_SiO2
1595	Gm8942	37.3083	-1.72835	0.251928	-6.86047	6.86e-12	1.54e-10	DOWN	SiO2-COOH_vs_SiO2
1596	Gm8960	11.4087	-1.31651	0.333346	-3.94937	7.84e-05	0.000502491	DOWN	SiO2-COOH_vs_SiO2
1597	Gm8971	181.755	-1.53632	0.167753	-9.15821	5.28e-20	4.2e-18	DOWN	SiO2-COOH_vs_SiO2
1598	Gm8983	6.5803	3.71677	0.811612	4.57949	4.66e-06	3.86e-05	UP	SiO2-COOH_vs_SiO2
1599	Gm9001	25.4564	-1.32257	0.249434	-5.30227	1.14e-07	1.29e-06	DOWN	SiO2-COOH_vs_SiO2
1600	Gm9008	10.9948	1.39849	0.378389	3.69591	0.000219101	0.00125102	UP	SiO2-COOH_vs_SiO2
1601	Gm9083	4.31676	-1.56341	0.527932	-2.96139	0.00306257	0.0122697	DOWN	SiO2-COOH_vs_SiO2
1602	Gm9108	13.2672	2.08109	0.392779	5.29837	1.17e-07	1.32e-06	UP	SiO2-COOH_vs_SiO2
1603	Gm9174	18.625	-1.55529	0.289685	-5.36891	7.92e-08	9.27e-07	DOWN	SiO2-COOH_vs_SiO2
1604	Gm9214	5.98254	1.64149	0.496742	3.30451	0.00095144	0.00446662	UP	SiO2-COOH_vs_SiO2
1605	Gm9234	79.6779	-1.18835	0.159644	-7.44377	9.79e-14	2.87e-12	DOWN	SiO2-COOH_vs_SiO2
1606	Gm9294	10.8336	-2.02113	0.394958	-5.11734	3.1e-07	3.22e-06	DOWN	SiO2-COOH_vs_SiO2
1607	Gm9347	18.6884	1.4306	0.345804	4.13703	3.52e-05	0.000246838	UP	SiO2-COOH_vs_SiO2
1608	Gm9349	71.2784	-1.33114	0.16038	-8.29992	1.04e-16	4.61e-15	DOWN	SiO2-COOH_vs_SiO2
1609	Gm9354	4.06358	-2.24591	0.577338	-3.89012	0.000100194	0.000625908	DOWN	SiO2-COOH_vs_SiO2
1610	Gm9385	197.462	-1.66954	0.19893	-8.3926	4.76e-17	2.2e-15	DOWN	SiO2-COOH_vs_SiO2
1611	Gm9387	12.4693	2.35939	0.457176	5.16079	2.46e-07	2.61e-06	UP	SiO2-COOH_vs_SiO2
1612	Gm9396	22.4423	-1.35104	0.268196	-5.03749	4.72e-07	4.76e-06	DOWN	SiO2-COOH_vs_SiO2
1613	Gm9442	1.56751	-3.42564	1.24803	-2.74484	0.00605408	0.0220165	DOWN	SiO2-COOH_vs_SiO2
1614	Gm9449	1.94068	3.55635	1.06604	3.33602	0.00084986	0.00408322	UP	SiO2-COOH_vs_SiO2
1615	Gm9493	226.613	-1.72839	0.162405	-10.6425	1.89e-26	7.39e-24	DOWN	SiO2-COOH_vs_SiO2
1616	Gm9512	14.8728	-1.14325	0.283434	-4.03358	5.49e-05	0.000366993	DOWN	SiO2-COOH_vs_SiO2
1617	Gm9514	6.54917	2.18949	0.542215	4.03804	5.39e-05	0.000360623	UP	SiO2-COOH_vs_SiO2
1618	Gm9523	1.7471	3.97932	1.08076	3.68196	0.000231451	0.00131363	UP	SiO2-COOH_vs_SiO2
1619	Gm9586	1.0132	-3.76933	1.21039	-3.11415	0.00184476	0.00793659	DOWN	SiO2-COOH_vs_SiO2
1620	Gm9616	103.398	-1.95627	0.242053	-8.08201	6.37e-16	2.48e-14	DOWN	SiO2-COOH_vs_SiO2
1621	Gm9701	10.8452	-2.55748	0.398187	-6.42281	1.34e-10	2.47e-09	DOWN	SiO2-COOH_vs_SiO2
1622	Gm9703	2.73292	-2.26255	0.717826	-3.15194	0.00162188	0.00709728	DOWN	SiO2-COOH_vs_SiO2
1623	Gm9712	3.03374	-1.6854	0.633385	-2.66094	0.00779225	0.0272842	DOWN	SiO2-COOH_vs_SiO2
1624	Gm9726	1.22288	3.26407	1.19486	2.73177	0.00629958	0.022735	UP	SiO2-COOH_vs_SiO2
1625	Gm9774	122.702	1.22209	0.219954	5.55613	2.76e-08	3.52e-07	UP	SiO2-COOH_vs_SiO2
1626	Gm9790	174.029	-1.4685	0.187848	-7.81746	5.39e-15	1.86e-13	DOWN	SiO2-COOH_vs_SiO2
1627	Gm9794	610.193	-2.06323	0.19274	-10.7047	9.67e-27	4.14e-24	DOWN	SiO2-COOH_vs_SiO2
1628	Gm9797	11.3284	-1.12056	0.345608	-3.2423	0.00118571	0.00539369	DOWN	SiO2-COOH_vs_SiO2
1629	Gm9816	161.729	1.51779	0.225844	6.72052	1.81e-11	3.7e-10	UP	SiO2-COOH_vs_SiO2
1630	Gm9824	49.4754	1.34736	0.254749	5.28894	1.23e-07	1.38e-06	UP	SiO2-COOH_vs_SiO2
1631	Gm9826	5.0604	2.05479	0.627442	3.27487	0.0010571	0.00488324	UP	SiO2-COOH_vs_SiO2
1632	Gm9843	655.934	-1.64109	0.187461	-8.75427	2.05e-18	1.21e-16	DOWN	SiO2-COOH_vs_SiO2
1633	Gm9844	522.55	-2.093	0.160473	-13.0428	6.99e-39	4.64e-35	DOWN	SiO2-COOH_vs_SiO2
1634	Gm9923	8.01457	1.87306	0.501739	3.73314	0.000189109	0.00109771	UP	SiO2-COOH_vs_SiO2
1635	Gmip	4.43545	1.81223	0.630696	2.87338	0.00406109	0.0156314	UP	SiO2-COOH_vs_SiO2
1636	Gmnn	69.8076	-1.21497	0.15783	-7.69793	1.38e-14	4.49e-13	DOWN	SiO2-COOH_vs_SiO2
1637	Gmppa	10.2087	1.22885	0.390428	3.14744	0.00164709	0.007191	UP	SiO2-COOH_vs_SiO2
1638	Gnb2	2.38541	-2.18499	0.771109	-2.83357	0.00460308	0.0174219	DOWN	SiO2-COOH_vs_SiO2
1639	Gng5	18.7187	-1.28437	0.260203	-4.93602	7.97e-07	7.74e-06	DOWN	SiO2-COOH_vs_SiO2
1640	Gng5.ps	22.8304	-1.31144	0.246846	-5.3128	1.08e-07	1.23e-06	DOWN	SiO2-COOH_vs_SiO2
1641	Gnl1	28.2858	1.21614	0.293867	4.1384	3.5e-05	0.000245627	UP	SiO2-COOH_vs_SiO2
1642	Gnl2	38.6141	1.06079	0.192333	5.51536	3.48e-08	4.34e-07	UP	SiO2-COOH_vs_SiO2
1643	Gnpat	23.265	1.36645	0.281055	4.86184	1.16e-06	1.1e-05	UP	SiO2-COOH_vs_SiO2
1644	Gnptg	22.3156	1.46608	0.313419	4.67768	2.9e-06	2.52e-05	UP	SiO2-COOH_vs_SiO2
1645	Gns	6.76534	1.22407	0.458477	2.66987	0.0075881	0.0266678	UP	SiO2-COOH_vs_SiO2
1646	Golga2	6.1658	1.50654	0.558767	2.69619	0.00701379	0.0249198	UP	SiO2-COOH_vs_SiO2
1647	Golga5	17.7702	1.36262	0.299193	4.55432	5.26e-06	4.33e-05	UP	SiO2-COOH_vs_SiO2
1648	Gon7	11.0361	-1.39528	0.38944	-3.5828	0.00033993	0.0018263	DOWN	SiO2-COOH_vs_SiO2
1649	Gorasp1	5.76501	1.62048	0.598587	2.70717	0.00678595	0.0242204	UP	SiO2-COOH_vs_SiO2
1650	Gorasp2	38.4889	1.46534	0.202009	7.25384	4.05e-13	1.09e-11	UP	SiO2-COOH_vs_SiO2
1651	Got2.ps1	2.62808	4.02819	1.24035	3.24762	0.00116376	0.00530218	UP	SiO2-COOH_vs_SiO2
1652	Gpaa1	13.022	1.22691	0.339192	3.61715	0.000297862	0.0016367	UP	SiO2-COOH_vs_SiO2
1653	Gpat2	71.1125	2.02268	0.282117	7.16964	7.52e-13	1.93e-11	UP	SiO2-COOH_vs_SiO2
1654	Gpat4	8.51619	1.11664	0.418441	2.66857	0.00761747	0.0267427	UP	SiO2-COOH_vs_SiO2
1655	Gpatch1	8.64848	1.71461	0.430163	3.98595	6.72e-05	0.000438421	UP	SiO2-COOH_vs_SiO2
1656	Gpatch3	18.9634	1.86913	0.405051	4.61457	3.94e-06	3.33e-05	UP	SiO2-COOH_vs_SiO2
1657	Gpbp1l1	17.9597	-1.02974	0.299279	-3.44073	0.000580149	0.00292187	DOWN	SiO2-COOH_vs_SiO2
1658	Gpi.ps	38.6672	1.89337	0.272838	6.93954	3.93e-12	9.12e-11	UP	SiO2-COOH_vs_SiO2
1659	Gpi1	32.454	1.47939	0.275259	5.37454	7.68e-08	9.01e-07	UP	SiO2-COOH_vs_SiO2
1660	Gpr108	27.4503	1.64761	0.32228	5.11237	3.18e-07	3.3e-06	UP	SiO2-COOH_vs_SiO2
1661	Gpr137b.ps	12.2199	2.06031	0.411175	5.01079	5.42e-07	5.4e-06	UP	SiO2-COOH_vs_SiO2
1662	Gpr3	5.39674	1.42518	0.550847	2.58724	0.00967472	0.0326697	UP	SiO2-COOH_vs_SiO2
1663	Gpsm1	3.50947	2.45499	0.809087	3.03427	0.00241118	0.00997599	UP	SiO2-COOH_vs_SiO2
1664	Gpt2	5.2576	1.31544	0.517723	2.54082	0.0110592	0.0365457	UP	SiO2-COOH_vs_SiO2
1665	Gpx1	16.653	-2.12152	0.844511	-2.51213	0.0120004	0.0390631	DOWN	SiO2-COOH_vs_SiO2
1666	Gpx3	14.2401	1.42829	0.460642	3.10066	0.00193092	0.00825115	UP	SiO2-COOH_vs_SiO2
1667	Grcc10	15.2648	-1.50581	0.325053	-4.6325	3.61e-06	3.07e-05	DOWN	SiO2-COOH_vs_SiO2
1668	Grp	1.1634	-4.10645	1.40714	-2.9183	0.00351942	0.0138206	DOWN	SiO2-COOH_vs_SiO2
1669	Grwd1	20.5943	1.62259	0.295567	5.48974	4.03e-08	4.93e-07	UP	SiO2-COOH_vs_SiO2
1670	Gstk1	29.0552	-1.31943	0.242137	-5.44909	5.06e-08	6.11e-07	DOWN	SiO2-COOH_vs_SiO2
1671	Gstm4	7.24488	1.10823	0.439045	2.52418	0.0115967	0.0379257	UP	SiO2-COOH_vs_SiO2
1672	Gstm5	27.0632	-1.50683	0.47793	-3.15283	0.00161696	0.00707805	DOWN	SiO2-COOH_vs_SiO2
1673	Gtf2a2	30.1211	-1.32454	0.220164	-6.01614	1.79e-09	2.77e-08	DOWN	SiO2-COOH_vs_SiO2
1674	Gtf2f1	147.205	1.05873	0.186529	5.67595	1.38e-08	1.86e-07	UP	SiO2-COOH_vs_SiO2
1675	Gtf2h3	12.2243	1.50334	0.379931	3.95687	7.59e-05	0.000488657	UP	SiO2-COOH_vs_SiO2
1676	Gtf2h5	42.0645	-1.41334	0.200369	-7.05366	1.74e-12	4.25e-11	DOWN	SiO2-COOH_vs_SiO2
1677	Gtf3c1	3.57313	1.65104	0.667376	2.47393	0.0133635	0.0427066	UP	SiO2-COOH_vs_SiO2
1678	Gtf3c2	11.9116	1.1437	0.345689	3.30847	0.000938063	0.00442101	UP	SiO2-COOH_vs_SiO2
1679	Gtf3c5	4.13543	1.58462	0.649142	2.44109	0.0146429	0.0460139	UP	SiO2-COOH_vs_SiO2
1680	Gtf3c6	8.48915	-1.19085	0.3985	-2.98832	0.00280511	0.0113964	DOWN	SiO2-COOH_vs_SiO2
1681	Gtpbp1	8.20963	1.09134	0.423664	2.57595	0.00999658	0.0335349	UP	SiO2-COOH_vs_SiO2
1682	Gtse1	26.053	1.446	0.27177	5.32069	1.03e-07	1.18e-06	UP	SiO2-COOH_vs_SiO2
1683	Gtsf1	474.011	-1.49525	0.175818	-8.50453	1.82e-17	8.97e-16	DOWN	SiO2-COOH_vs_SiO2
1684	Gys1	2.4695	2.21963	0.8806	2.52059	0.0117158	0.0382678	UP	SiO2-COOH_vs_SiO2
1685	H1f10	4.68532	-2.30199	0.824881	-2.7907	0.00525949	0.0195379	DOWN	SiO2-COOH_vs_SiO2
1686	H2.D1	7.75026	2.2244	0.751745	2.95898	0.00308659	0.0123398	UP	SiO2-COOH_vs_SiO2
1687	H2ac11	7.1043	-1.22392	0.412523	-2.96692	0.00300796	0.0120947	DOWN	SiO2-COOH_vs_SiO2
1688	H2ac19	2.00532	-3.57029	1.12749	-3.16658	0.00154245	0.00678768	DOWN	SiO2-COOH_vs_SiO2
1689	H2ac23	216.332	-1.24697	0.150411	-8.2904	1.13e-16	4.96e-15	DOWN	SiO2-COOH_vs_SiO2
1690	H2ac24	52.0956	-1.19567	0.207686	-5.75712	8.56e-09	1.19e-07	DOWN	SiO2-COOH_vs_SiO2
1691	H2af.ps2	138.119	-1.34967	0.292564	-4.61324	3.96e-06	3.34e-05	DOWN	SiO2-COOH_vs_SiO2
1692	H2az2	102.752	-1.16677	0.14772	-7.89855	2.82e-15	1.01e-13	DOWN	SiO2-COOH_vs_SiO2
1693	H3f3a	36.0954	-1.14388	0.214944	-5.32177	1.03e-07	1.17e-06	DOWN	SiO2-COOH_vs_SiO2
1694	H4c9	5.48954	-2.36116	0.574808	-4.10774	4e-05	0.000276236	DOWN	SiO2-COOH_vs_SiO2
1695	Habp4	5.32097	1.56788	0.541381	2.89608	0.0037786	0.0146821	UP	SiO2-COOH_vs_SiO2
1696	Hacd3	64.5171	1.02659	0.184683	5.55866	2.72e-08	3.47e-07	UP	SiO2-COOH_vs_SiO2
1697	Hadha	11.4472	1.04921	0.352102	2.97986	0.00288377	0.0116589	UP	SiO2-COOH_vs_SiO2
1698	Hadhb	4.61637	1.94071	0.632951	3.06614	0.00216844	0.00911074	UP	SiO2-COOH_vs_SiO2
1699	Hadhb.ps	130.414	1.67229	0.20896	8.00294	1.21e-15	4.52e-14	UP	SiO2-COOH_vs_SiO2
1700	Hao2	5.37568	-1.60524	0.471021	-3.408	0.000654418	0.00325031	DOWN	SiO2-COOH_vs_SiO2
1701	Hars	51.7476	1.03016	0.202019	5.09929	3.41e-07	3.51e-06	UP	SiO2-COOH_vs_SiO2
1702	Haspin	9.87853	1.49603	0.425109	3.51916	0.000432922	0.00225388	UP	SiO2-COOH_vs_SiO2
1703	Haus1	22.1564	-1.11558	0.244967	-4.55399	5.26e-06	4.33e-05	DOWN	SiO2-COOH_vs_SiO2
1704	Haus5	19.0037	1.41224	0.368514	3.83227	0.000126969	0.000772456	UP	SiO2-COOH_vs_SiO2
1705	Hbs1l	13.0492	1.39469	0.376771	3.70169	0.000214168	0.00122813	UP	SiO2-COOH_vs_SiO2
1706	Hcfc1r1	69.6371	-1.07803	0.20856	-5.16891	2.35e-07	2.51e-06	DOWN	SiO2-COOH_vs_SiO2
1707	Hcst	4.76051	-1.38729	0.497188	-2.79028	0.00526628	0.0195422	DOWN	SiO2-COOH_vs_SiO2
1708	Hdac1	3.57548	1.8894	0.678991	2.78265	0.00539167	0.0199074	UP	SiO2-COOH_vs_SiO2
1709	Hdac1.ps	28.5807	2.03512	0.286093	7.1135	1.13e-12	2.82e-11	UP	SiO2-COOH_vs_SiO2
1710	Hdac5	1.81159	3.32552	1.11012	2.99564	0.00273868	0.011164	UP	SiO2-COOH_vs_SiO2
1711	Hdac6	28.048	1.39434	0.267166	5.219	1.8e-07	1.96e-06	UP	SiO2-COOH_vs_SiO2
1712	Hddc2	10.2724	-2.06502	0.402853	-5.126	2.96e-07	3.1e-06	DOWN	SiO2-COOH_vs_SiO2
1713	Hdgfl2	14.6554	1.85427	0.407561	4.54967	5.37e-06	4.41e-05	UP	SiO2-COOH_vs_SiO2
1714	Hdhd5	7.84331	1.59738	0.453243	3.52433	0.000424559	0.00221294	UP	SiO2-COOH_vs_SiO2
1715	Hdlbp	21.2386	1.05437	0.271127	3.88885	0.000100718	0.00062859	UP	SiO2-COOH_vs_SiO2
1716	Heatr3	7.72166	1.2986	0.458856	2.83007	0.00465374	0.0175736	UP	SiO2-COOH_vs_SiO2
1717	Heca	11.6731	-2.24836	0.377764	-5.95175	2.65e-09	4.01e-08	DOWN	SiO2-COOH_vs_SiO2
1718	Hectd3	28.5307	2.46114	0.363278	6.77479	1.25e-11	2.63e-10	UP	SiO2-COOH_vs_SiO2
1719	Hemk1	6.22626	1.20416	0.492718	2.44391	0.0145291	0.0457254	UP	SiO2-COOH_vs_SiO2
1720	Hexa	37.8836	1.367	0.272062	5.0246	5.04e-07	5.08e-06	UP	SiO2-COOH_vs_SiO2
1721	Hgh1	14.3342	1.02877	0.3793	2.71229	0.00668204	0.0239138	UP	SiO2-COOH_vs_SiO2
1722	Hgs	83.7266	1.91944	0.223639	8.58276	9.26e-18	4.81e-16	UP	SiO2-COOH_vs_SiO2
1723	Hgsnat	17.2275	1.02501	0.294946	3.47526	0.000510366	0.00261101	UP	SiO2-COOH_vs_SiO2
1724	Hid1	7.31341	1.78905	0.51424	3.47901	0.000503275	0.00258069	UP	SiO2-COOH_vs_SiO2
1725	Hint1	307.761	-2.19095	0.196539	-11.1476	7.35e-29	4.44e-26	DOWN	SiO2-COOH_vs_SiO2
1726	Hint2	27.8121	-1.26583	0.226832	-5.58046	2.4e-08	3.11e-07	DOWN	SiO2-COOH_vs_SiO2
1727	Hint3	10.354	-1.28042	0.350266	-3.65556	0.000256623	0.00143564	DOWN	SiO2-COOH_vs_SiO2
1728	Hip1	3.58928	1.60915	0.630308	2.55295	0.0106814	0.0355628	UP	SiO2-COOH_vs_SiO2
1729	Hip1r	28.6632	1.46869	0.378397	3.88136	0.000103876	0.000645565	UP	SiO2-COOH_vs_SiO2
1730	Hnf4aos	6.90367	-1.6277	0.479843	-3.39215	0.000693475	0.00342508	DOWN	SiO2-COOH_vs_SiO2
1731	Hnrnpa0	15.7825	-2.94411	0.475064	-6.1973	5.74e-10	9.56e-09	DOWN	SiO2-COOH_vs_SiO2
1732	Hnrnph2	10.3148	1.21224	0.421161	2.87832	0.00399797	0.0154397	UP	SiO2-COOH_vs_SiO2
1733	Hnrnpm	7.40824	1.27792	0.446549	2.86177	0.00421281	0.0161305	UP	SiO2-COOH_vs_SiO2
1734	Hps1	3.97145	2.32457	0.798784	2.91013	0.00361275	0.0141328	UP	SiO2-COOH_vs_SiO2
1735	Hps4	6.5192	1.30775	0.464251	2.81691	0.00484885	0.0182079	UP	SiO2-COOH_vs_SiO2
1736	Hps6	8.51123	2.14266	0.513813	4.17012	3.04e-05	0.000215988	UP	SiO2-COOH_vs_SiO2
1737	Hrob	18.3867	1.29659	0.281048	4.61341	3.96e-06	3.34e-05	UP	SiO2-COOH_vs_SiO2
1738	Hsbp1	125.176	-1.2762	0.13605	-9.38038	6.57e-21	6.66e-19	DOWN	SiO2-COOH_vs_SiO2
1739	Hsd17b4	49.9205	1.25507	0.193148	6.49799	8.14e-11	1.54e-09	UP	SiO2-COOH_vs_SiO2
1740	Hsd3b7	10.1093	2.03047	0.502885	4.03763	5.4e-05	0.000361068	UP	SiO2-COOH_vs_SiO2
1741	Hsdl1	28.9857	1.15834	0.240156	4.82326	1.41e-06	1.3e-05	UP	SiO2-COOH_vs_SiO2
1742	Hsp90aa1	232.804	-1.62103	0.159557	-10.1596	3e-24	6.76e-22	DOWN	SiO2-COOH_vs_SiO2
1743	Hspa2	8.93814	1.13396	0.406577	2.78904	0.00528638	0.0196003	UP	SiO2-COOH_vs_SiO2
1744	Hspa5	34.0247	1.42073	0.480855	2.95459	0.00313088	0.0125056	UP	SiO2-COOH_vs_SiO2
1745	Hspb11	3.3887	-1.58653	0.601703	-2.63673	0.00837096	0.0289518	DOWN	SiO2-COOH_vs_SiO2
1746	Hspd1.ps3	82.1652	1.47026	0.243101	6.04794	1.47e-09	2.33e-08	UP	SiO2-COOH_vs_SiO2
1747	Hspe1	56.7162	-1.27581	0.243195	-5.24602	1.55e-07	1.71e-06	DOWN	SiO2-COOH_vs_SiO2
1748	Hspe1.ps3	4.77554	-1.86375	0.528548	-3.52618	0.000421598	0.00220269	DOWN	SiO2-COOH_vs_SiO2
1749	Hspe1.rs1	362.247	-1.36999	0.192128	-7.13058	9.99e-13	2.51e-11	DOWN	SiO2-COOH_vs_SiO2
1750	Hyou1	2.19648	3.6956	1.10796	3.33551	0.000851431	0.0040862	UP	SiO2-COOH_vs_SiO2
1751	Hypk	23.0271	-1.89223	0.270722	-6.98958	2.76e-12	6.55e-11	DOWN	SiO2-COOH_vs_SiO2
1752	Iah1	40.0969	-1.33836	0.222639	-6.01132	1.84e-09	2.85e-08	DOWN	SiO2-COOH_vs_SiO2
1753	Iars	18.6742	1.05573	0.315086	3.35062	0.000806307	0.00390112	UP	SiO2-COOH_vs_SiO2
1754	Id1	144.272	-1.54594	0.450646	-3.4305	0.00060247	0.00302396	DOWN	SiO2-COOH_vs_SiO2
1755	Id2	42.3785	-1.36128	0.381092	-3.57204	0.00035421	0.00188623	DOWN	SiO2-COOH_vs_SiO2
1756	Id3	112.275	-1.89556	0.340648	-5.56457	2.63e-08	3.37e-07	DOWN	SiO2-COOH_vs_SiO2
1757	Id4	4.06209	-1.80637	0.730175	-2.47389	0.013365	0.0427066	DOWN	SiO2-COOH_vs_SiO2
1758	Idnk	9.07722	-1.17497	0.364134	-3.22676	0.00125202	0.00566544	DOWN	SiO2-COOH_vs_SiO2
1759	Ier3ip1	20.6843	-1.55417	0.270036	-5.75542	8.64e-09	1.2e-07	DOWN	SiO2-COOH_vs_SiO2
1760	Ift122	4.23142	1.81143	0.633451	2.85961	0.00424159	0.0162248	UP	SiO2-COOH_vs_SiO2
1761	Ift27	104.203	-1.08364	0.158826	-6.82277	8.93e-12	1.95e-10	DOWN	SiO2-COOH_vs_SiO2
1762	Ift43	66.5855	-1.25206	0.20576	-6.08506	1.16e-09	1.87e-08	DOWN	SiO2-COOH_vs_SiO2
1763	Iftap	15.7875	-1.18818	0.299597	-3.96591	7.31e-05	0.000473914	DOWN	SiO2-COOH_vs_SiO2
1764	Igbp1	23.0107	-1.28965	0.252362	-5.11029	3.22e-07	3.33e-06	DOWN	SiO2-COOH_vs_SiO2
1765	Ighmbp2	4.42726	2.53754	0.70258	3.61174	0.000304148	0.00166436	UP	SiO2-COOH_vs_SiO2
1766	Iglc2	1.42325	-3.6174	1.24866	-2.89701	0.00376732	0.0146469	DOWN	SiO2-COOH_vs_SiO2
1767	Iglc3	6.67479	-2.2185	0.66697	-3.32624	0.000880261	0.00419523	DOWN	SiO2-COOH_vs_SiO2
1768	Il17rc	11.6485	1.68738	0.499616	3.37735	0.000731885	0.00358678	UP	SiO2-COOH_vs_SiO2
1769	Ilf3	6.30422	1.88992	0.521707	3.62258	0.000291685	0.00160675	UP	SiO2-COOH_vs_SiO2
1770	Immp1l	78.8201	-1.53946	0.19249	-7.9976	1.27e-15	4.71e-14	DOWN	SiO2-COOH_vs_SiO2
1771	Immt	12.8334	1.46613	0.351827	4.1672	3.08e-05	0.000218301	UP	SiO2-COOH_vs_SiO2
1772	Imp3	62.3871	-1.30572	0.181456	-7.1958	6.21e-13	1.61e-11	DOWN	SiO2-COOH_vs_SiO2
1773	Imp4	13.9522	1.13571	0.314773	3.60803	0.000308532	0.00168349	UP	SiO2-COOH_vs_SiO2
1774	Impact	8.40138	-1.0289	0.381911	-2.69409	0.00705816	0.0250439	DOWN	SiO2-COOH_vs_SiO2
1775	Impdh1	3.18984	1.86803	0.754393	2.4762	0.013279	0.0425267	UP	SiO2-COOH_vs_SiO2
1776	Incenp	13.815	1.10059	0.38563	2.854	0.00431721	0.0164477	UP	SiO2-COOH_vs_SiO2
1777	Insig1	79.1025	1.56822	0.221818	7.06987	1.55e-12	3.81e-11	UP	SiO2-COOH_vs_SiO2
1778	Ints1	11.2136	1.19909	0.382182	3.13749	0.00170403	0.00739582	UP	SiO2-COOH_vs_SiO2
1779	Ints11	18.5043	1.57994	0.314959	5.01633	5.27e-07	5.29e-06	UP	SiO2-COOH_vs_SiO2
1780	Ints14	9.16359	1.58341	0.42059	3.76473	0.00016673	0.000979797	UP	SiO2-COOH_vs_SiO2
1781	Ints3	5.26646	1.56464	0.569789	2.74599	0.00603284	0.0219742	UP	SiO2-COOH_vs_SiO2
1782	Ints4	16.1254	1.13412	0.295658	3.83592	0.000125096	0.000761705	UP	SiO2-COOH_vs_SiO2
1783	Ints5	9.19976	2.43557	0.785205	3.10183	0.00192327	0.00822374	UP	SiO2-COOH_vs_SiO2
1784	Ints6	9.34694	-1.44915	0.366968	-3.94897	7.85e-05	0.000502843	DOWN	SiO2-COOH_vs_SiO2
1785	Ip6k3	8.35548	1.98378	0.507181	3.91138	9.18e-05	0.000577636	UP	SiO2-COOH_vs_SiO2
1786	Ipo13	11.5633	2.05302	0.421108	4.87529	1.09e-06	1.03e-05	UP	SiO2-COOH_vs_SiO2
1787	Ipo4	13.7512	2.44038	0.42475	5.74545	9.17e-09	1.27e-07	UP	SiO2-COOH_vs_SiO2
1788	Iqcf5	51.8439	-2.37978	0.299458	-7.94696	1.91e-15	6.99e-14	DOWN	SiO2-COOH_vs_SiO2
1789	Iqcg	2.12528	-1.97568	0.791955	-2.49469	0.0126067	0.0406977	DOWN	SiO2-COOH_vs_SiO2
1790	Iqgap3	8.66049	1.81624	0.492976	3.68423	0.000229397	0.0013042	UP	SiO2-COOH_vs_SiO2
1791	Irak1bp1	5.41561	-1.70827	0.481776	-3.54578	0.000391449	0.00206467	DOWN	SiO2-COOH_vs_SiO2
1792	Ireb2	5.60767	-1.18545	0.444914	-2.66445	0.0077115	0.0270371	DOWN	SiO2-COOH_vs_SiO2
1793	Ist1	9.59802	1.23339	0.402423	3.06491	0.00217735	0.00914241	UP	SiO2-COOH_vs_SiO2
1794	Isyna1	3.93307	2.56862	1.02306	2.51071	0.0120487	0.0392108	UP	SiO2-COOH_vs_SiO2
1795	Itgb3bp	4.57214	-1.2782	0.511776	-2.49758	0.0125045	0.0404266	DOWN	SiO2-COOH_vs_SiO2
1796	Itpk1	62.5243	1.479	0.344534	4.29276	1.76e-05	0.000130417	UP	SiO2-COOH_vs_SiO2
1797	Itpr1	19.0408	-1.00111	0.252785	-3.96032	7.48e-05	0.000483725	DOWN	SiO2-COOH_vs_SiO2
1798	Ivns1abp	12.2762	1.14554	0.354106	3.23502	0.00121633	0.00552277	UP	SiO2-COOH_vs_SiO2
1799	Jak2	21.4089	-1.28062	0.265061	-4.83143	1.36e-06	1.26e-05	DOWN	SiO2-COOH_vs_SiO2
1800	Jakmip1	2.59456	2.1569	0.889264	2.42549	0.0152877	0.0477171	UP	SiO2-COOH_vs_SiO2
1801	Jam3	36.7543	-1.00721	0.251035	-4.01221	6.02e-05	0.000397662	DOWN	SiO2-COOH_vs_SiO2
1802	Josd1.ps	9.33469	4.25902	0.896241	4.75209	2.01e-06	1.8e-05	UP	SiO2-COOH_vs_SiO2
1803	Jpt2	23.8876	1.97074	0.296281	6.65159	2.9e-11	5.81e-10	UP	SiO2-COOH_vs_SiO2
1804	Jrk	3.44554	2.05431	0.744271	2.76017	0.00577717	0.0211368	UP	SiO2-COOH_vs_SiO2
1805	Jup	13.2815	1.70284	0.496813	3.42753	0.000609106	0.00305573	UP	SiO2-COOH_vs_SiO2
1806	Kank3	6.70899	1.14462	0.462052	2.47725	0.0132398	0.0424523	UP	SiO2-COOH_vs_SiO2
1807	Kank4os	10.8783	1.62315	0.441913	3.67302	0.000239705	0.00135469	UP	SiO2-COOH_vs_SiO2
1808	Kansl2.ps	33.8756	2.63951	0.320532	8.23476	1.8e-16	7.61e-15	UP	SiO2-COOH_vs_SiO2
1809	Kash5	13.1213	1.62423	0.517312	3.13976	0.00169086	0.00734586	UP	SiO2-COOH_vs_SiO2
1810	Kat2a	21.409	1.12011	0.302729	3.70006	0.000215551	0.00123447	UP	SiO2-COOH_vs_SiO2
1811	Kat7	13.1518	1.2774	0.339605	3.76144	0.000168936	0.000991882	UP	SiO2-COOH_vs_SiO2
1812	Katnb1	10.5359	2.07381	0.461306	4.49551	6.94e-06	5.55e-05	UP	SiO2-COOH_vs_SiO2
1813	Kbtbd3	4.38669	-1.44501	0.536128	-2.69526	0.00703329	0.0249739	DOWN	SiO2-COOH_vs_SiO2
1814	Kbtbd4	6.81716	1.79165	0.637932	2.80852	0.00497695	0.0186404	UP	SiO2-COOH_vs_SiO2
1815	Kbtbd8	19.5616	-1.21067	0.381599	-3.17263	0.00151067	0.00667508	DOWN	SiO2-COOH_vs_SiO2
1816	Kcmf1	18.2206	-1.38476	0.289531	-4.78277	1.73e-06	1.56e-05	DOWN	SiO2-COOH_vs_SiO2
1817	Kcnh1	2.98062	2.01229	0.804307	2.50189	0.0123531	0.0400249	UP	SiO2-COOH_vs_SiO2
1818	Kcnk18	2.81085	2.05376	0.762917	2.69199	0.00710274	0.0251685	UP	SiO2-COOH_vs_SiO2
1819	Kcnk5	1.6212	2.74619	1.11167	2.47034	0.0134986	0.0430226	UP	SiO2-COOH_vs_SiO2
1820	Kcnmb3	9.52014	1.22964	0.409867	3.00009	0.00269896	0.0110156	UP	SiO2-COOH_vs_SiO2
1821	Kctd10	14.616	1.70468	0.35585	4.79044	1.66e-06	1.51e-05	UP	SiO2-COOH_vs_SiO2
1822	Kctd13	35.9261	1.80182	0.264977	6.79992	1.05e-11	2.24e-10	UP	SiO2-COOH_vs_SiO2
1823	Kctd20	4.47241	1.52151	0.607357	2.50514	0.0122402	0.0397366	UP	SiO2-COOH_vs_SiO2
1824	Kctd21	7.51094	1.50558	0.486799	3.09281	0.00198271	0.0084507	UP	SiO2-COOH_vs_SiO2
1825	Kctd5	16.9905	1.34657	0.346169	3.88992	0.000100276	0.000626125	UP	SiO2-COOH_vs_SiO2
1826	Kctd7	6.10867	1.96	0.567447	3.45406	0.000552215	0.0028035	UP	SiO2-COOH_vs_SiO2
1827	Kctd9	3.31795	-1.53852	0.627188	-2.45304	0.0141656	0.0448255	DOWN	SiO2-COOH_vs_SiO2
1828	Kdm4b	7.4817	2.0798	0.528797	3.93308	8.39e-05	0.00053318	UP	SiO2-COOH_vs_SiO2
1829	Kdm8	3.56682	1.89579	0.716351	2.64645	0.00813412	0.0282429	UP	SiO2-COOH_vs_SiO2
1830	Keap1	7.06687	1.71935	0.499093	3.44495	0.000571172	0.00288322	UP	SiO2-COOH_vs_SiO2
1831	Khdc1a	13.3035	-2.48047	0.554347	-4.47457	7.66e-06	6.05e-05	DOWN	SiO2-COOH_vs_SiO2
1832	Khdc1c	5.16927	-1.81583	0.694146	-2.61591	0.00889891	0.0304839	DOWN	SiO2-COOH_vs_SiO2
1833	Kif16b	16.0787	1.11319	0.331026	3.36284	0.000771438	0.00375309	UP	SiO2-COOH_vs_SiO2
1834	Kif18b	11.0065	2.80436	0.496139	5.65236	1.58e-08	2.12e-07	UP	SiO2-COOH_vs_SiO2
1835	Kif20a	11.6023	1.65052	0.383569	4.30305	1.68e-05	0.000124921	UP	SiO2-COOH_vs_SiO2
1836	Kif22	30.4504	1.5253	0.2665	5.72346	1.04e-08	1.43e-07	UP	SiO2-COOH_vs_SiO2
1837	Kif2a	9.17465	-1.82179	0.46626	-3.90724	9.34e-05	0.000587325	DOWN	SiO2-COOH_vs_SiO2
1838	Kif3a	39.4029	1.07833	0.23945	4.50336	6.69e-06	5.38e-05	UP	SiO2-COOH_vs_SiO2
1839	Kifc1	6.04985	1.37594	0.540823	2.54416	0.0109542	0.0362753	UP	SiO2-COOH_vs_SiO2
1840	Kifc5b	4.9918	2.0259	0.649151	3.12084	0.00180335	0.00777354	UP	SiO2-COOH_vs_SiO2
1841	Klc3	11.9332	1.13972	0.396654	2.87333	0.00406175	0.0156314	UP	SiO2-COOH_vs_SiO2
1842	Klc4	19.8405	1.5128	0.434335	3.48303	0.000495774	0.00254813	UP	SiO2-COOH_vs_SiO2
1843	Klf10	6.23692	1.29536	0.522233	2.48043	0.0131223	0.0421468	UP	SiO2-COOH_vs_SiO2
1844	Klhdc3	116.301	1.63783	0.239654	6.83414	8.25e-12	1.81e-10	UP	SiO2-COOH_vs_SiO2
1845	Klhl21	24.2159	2.0546	0.447525	4.59102	4.41e-06	3.67e-05	UP	SiO2-COOH_vs_SiO2
1846	Klhl22	7.63794	1.23208	0.444975	2.76888	0.00562492	0.0206709	UP	SiO2-COOH_vs_SiO2
1847	Klhl8	22.1578	1.12502	0.273105	4.11936	3.8e-05	0.00026446	UP	SiO2-COOH_vs_SiO2
1848	Klhl9	7.3648	-1.20981	0.41755	-2.8974	0.0037627	0.0146373	DOWN	SiO2-COOH_vs_SiO2
1849	Kmt5c	4.99798	1.39524	0.566199	2.46422	0.0137314	0.0436283	UP	SiO2-COOH_vs_SiO2
1850	Kri1	2.33292	2.21813	0.882247	2.51418	0.0119308	0.0388937	UP	SiO2-COOH_vs_SiO2
1851	Krt10	8.66802	-1.69893	0.414311	-4.1006	4.12e-05	0.00028386	DOWN	SiO2-COOH_vs_SiO2
1852	Krt25	2.62393	-2.59038	0.881154	-2.93976	0.00328465	0.0130375	DOWN	SiO2-COOH_vs_SiO2
1853	Krt34	10.3622	-1.12087	0.336533	-3.33063	0.000866494	0.00414401	DOWN	SiO2-COOH_vs_SiO2
1854	Kti12	23.0676	1.22178	0.291673	4.18888	2.8e-05	0.000200171	UP	SiO2-COOH_vs_SiO2
1855	L3mbtl2	3.56393	4.40528	1.01587	4.33648	1.45e-05	0.000108642	UP	SiO2-COOH_vs_SiO2
1856	Lamb1	6.72945	1.13346	0.440388	2.57378	0.0100595	0.0337204	UP	SiO2-COOH_vs_SiO2
1857	Lamc1	5.66668	1.30332	0.500953	2.60168	0.00927689	0.0315752	UP	SiO2-COOH_vs_SiO2
1858	Lamtor4	57.1279	-1.46188	0.180673	-8.09128	5.9e-16	2.31e-14	DOWN	SiO2-COOH_vs_SiO2
1859	Lamtor5	189.661	-1.32145	0.178939	-7.38492	1.53e-13	4.37e-12	DOWN	SiO2-COOH_vs_SiO2
1860	Laptm4a	184.342	1.02036	0.231205	4.41321	1.02e-05	7.86e-05	UP	SiO2-COOH_vs_SiO2
1861	Larp4b	7.67527	-1.55879	0.445209	-3.50126	0.000463072	0.00240143	DOWN	SiO2-COOH_vs_SiO2
1862	Lars	7.49808	1.32403	0.423982	3.12285	0.00179108	0.00773572	UP	SiO2-COOH_vs_SiO2
1863	Las1l	5.77151	1.55948	0.519043	3.00454	0.00265986	0.0108795	UP	SiO2-COOH_vs_SiO2
1864	Lcmt2	6.56583	1.37392	0.49923	2.75209	0.00592165	0.0216118	UP	SiO2-COOH_vs_SiO2
1865	Lcp1	18.6962	1.10109	0.326731	3.37004	0.000751578	0.00367245	UP	SiO2-COOH_vs_SiO2
1866	Ldha	13.4401	5.29584	1.08151	4.8967	9.75e-07	9.32e-06	UP	SiO2-COOH_vs_SiO2
1867	Lemd3	3.30142	-1.53335	0.599706	-2.55684	0.0105629	0.0351859	DOWN	SiO2-COOH_vs_SiO2
1868	Leo1	29.0146	1.15669	0.252264	4.58525	4.53e-06	3.77e-05	UP	SiO2-COOH_vs_SiO2
1869	Leprotl1	12.773	-1.18477	0.310137	-3.82016	0.000133366	0.000805475	DOWN	SiO2-COOH_vs_SiO2
1870	Letm1	18.4722	1.43799	0.29515	4.87209	1.1e-06	1.05e-05	UP	SiO2-COOH_vs_SiO2
1871	Lgals1	6.02182	-2.06947	0.590033	-3.50738	0.000452538	0.00235139	DOWN	SiO2-COOH_vs_SiO2
1872	Lgmn	32.8899	1.9717	0.384684	5.12549	2.97e-07	3.1e-06	UP	SiO2-COOH_vs_SiO2
1873	Lig3	1.81119	2.82605	1.07384	2.63174	0.00849495	0.0293195	UP	SiO2-COOH_vs_SiO2
1874	Limk1	4.48754	1.91202	0.687048	2.78296	0.00538659	0.0198941	UP	SiO2-COOH_vs_SiO2
1875	Limk2	9.72192	1.17124	0.393035	2.98	0.00288247	0.0116572	UP	SiO2-COOH_vs_SiO2
1876	Llgl1	4.51137	1.65331	0.61504	2.68814	0.00718513	0.0254333	UP	SiO2-COOH_vs_SiO2
1877	Llph	44.526	-1.20099	0.181207	-6.62774	3.41e-11	6.78e-10	DOWN	SiO2-COOH_vs_SiO2
1878	Llph.ps2	192.195	-1.30667	0.148745	-8.78463	1.57e-18	9.6e-17	DOWN	SiO2-COOH_vs_SiO2
1879	Lman2	12.0229	1.26907	0.35266	3.59856	0.000319978	0.00173686	UP	SiO2-COOH_vs_SiO2
1880	Lman2l	8.45865	1.96262	0.454081	4.32217	1.54e-05	0.000115276	UP	SiO2-COOH_vs_SiO2
1881	Lmbr1l	5.2595	1.45285	0.594009	2.44583	0.0144517	0.0454926	UP	SiO2-COOH_vs_SiO2
1882	Lmna	18.0494	1.40745	0.327468	4.29799	1.72e-05	0.000127595	UP	SiO2-COOH_vs_SiO2
1883	Lmnb2	14.4494	2.09197	0.493873	4.23584	2.28e-05	0.000165099	UP	SiO2-COOH_vs_SiO2
1884	Lnpep	3.25394	-1.58687	0.597829	-2.6544	0.00794508	0.0277039	DOWN	SiO2-COOH_vs_SiO2
1885	Lnx2	8.20474	1.23403	0.453586	2.7206	0.00651626	0.0234152	UP	SiO2-COOH_vs_SiO2
1886	Lonp1	58.1967	1.26546	0.274228	4.61465	3.94e-06	3.33e-05	UP	SiO2-COOH_vs_SiO2
1887	Lonp2	28.4529	1.20908	0.234948	5.14615	2.66e-07	2.8e-06	UP	SiO2-COOH_vs_SiO2
1888	Lpcat1	9.12613	3.09386	0.584646	5.29185	1.21e-07	1.36e-06	UP	SiO2-COOH_vs_SiO2
1889	Lpcat3	6.4468	1.43334	0.488867	2.93196	0.00336831	0.0133178	UP	SiO2-COOH_vs_SiO2
1890	Lpcat4	8.31848	2.15115	0.508112	4.23361	2.3e-05	0.000166531	UP	SiO2-COOH_vs_SiO2
1891	Lpin3	8.17139	1.88898	0.51302	3.68208	0.000231338	0.00131356	UP	SiO2-COOH_vs_SiO2
1892	Lrch4	7.51989	4.10077	0.999963	4.10092	4.12e-05	0.00028361	UP	SiO2-COOH_vs_SiO2
1893	Lrp10	13.2396	2.19512	0.449541	4.88302	1.04e-06	9.95e-06	UP	SiO2-COOH_vs_SiO2
1894	Lrrc3	2.64891	2.27995	0.879328	2.59284	0.00951874	0.0322003	UP	SiO2-COOH_vs_SiO2
1895	Lrrc40	10.4933	1.36708	0.457056	2.99105	0.00278023	0.0113056	UP	SiO2-COOH_vs_SiO2
1896	Lrrc41	26.2345	2.49151	0.324727	7.67261	1.69e-14	5.42e-13	UP	SiO2-COOH_vs_SiO2
1897	Lrrc59	103.451	1.93536	0.253652	7.62998	2.35e-14	7.39e-13	UP	SiO2-COOH_vs_SiO2
1898	Lrrc6	10.0993	-1.17133	0.460406	-2.54413	0.0109551	0.0362753	DOWN	SiO2-COOH_vs_SiO2
1899	Lrwd1	4.08897	1.82808	0.648262	2.81997	0.00480288	0.018069	UP	SiO2-COOH_vs_SiO2
1900	Lsm10	26.1112	-1.2215	0.310167	-3.93821	8.21e-05	0.000523903	DOWN	SiO2-COOH_vs_SiO2
1901	Lsm3	130.626	-1.60126	0.174668	-9.16747	4.84e-20	3.87e-18	DOWN	SiO2-COOH_vs_SiO2
1902	Lsm5	29.3311	-2.18476	0.44522	-4.90715	9.24e-07	8.88e-06	DOWN	SiO2-COOH_vs_SiO2
1903	Lsm7	9.52359	-1.2958	0.391814	-3.30718	0.000942389	0.00443808	DOWN	SiO2-COOH_vs_SiO2
1904	Lsm8	6.70146	-1.73644	0.443926	-3.91155	9.17e-05	0.0005775	DOWN	SiO2-COOH_vs_SiO2
1905	Ltbp3	1.23447	3.04777	1.17991	2.58305	0.00979311	0.0330062	UP	SiO2-COOH_vs_SiO2
1906	Luc7l3	11.3624	-1.34583	0.341789	-3.9376	8.23e-05	0.000524991	DOWN	SiO2-COOH_vs_SiO2
1907	Ly6a	21.2971	-1.77179	0.349656	-5.06724	4.04e-07	4.1e-06	DOWN	SiO2-COOH_vs_SiO2
1908	Ly6c1	3.90062	-2.45799	0.738438	-3.32863	0.000872737	0.00416786	DOWN	SiO2-COOH_vs_SiO2
1909	Ly6g6e	6.59479	-1.31405	0.516679	-2.54326	0.0109824	0.0363372	DOWN	SiO2-COOH_vs_SiO2
1910	Lypd10	3.71972	-3.39339	1.23609	-2.74525	0.00604646	0.0220025	DOWN	SiO2-COOH_vs_SiO2
1911	Lyrm2	7.97695	-1.62689	0.397676	-4.09098	4.3e-05	0.000294695	DOWN	SiO2-COOH_vs_SiO2
1912	Lyrm4	8.25073	-1.45353	0.442623	-3.2839	0.00102383	0.00475602	DOWN	SiO2-COOH_vs_SiO2
1913	Lyrm9	5.37765	-1.18378	0.466075	-2.53989	0.0110888	0.0366079	DOWN	SiO2-COOH_vs_SiO2
1914	Lztr1	0.977558	3.13694	1.20773	2.59738	0.00939368	0.0318828	UP	SiO2-COOH_vs_SiO2
1915	Lzts2	7.24098	1.97638	0.549521	3.59656	0.000322459	0.00174728	UP	SiO2-COOH_vs_SiO2
1916	Lzts3	1.68518	2.74528	1.09836	2.49944	0.0124391	0.0402545	UP	SiO2-COOH_vs_SiO2
1917	M1ap	9.83342	1.73244	0.435926	3.97417	7.06e-05	0.000458661	UP	SiO2-COOH_vs_SiO2
1918	M6pr	24.9134	1.14533	0.318378	3.59738	0.000321443	0.00174391	UP	SiO2-COOH_vs_SiO2
1919	M6pr.ps	4.74194	2.31252	0.65608	3.52475	0.000423883	0.00221028	UP	SiO2-COOH_vs_SiO2
1920	Mad1l1	34.9166	2.44836	0.310403	7.88766	3.08e-15	1.1e-13	UP	SiO2-COOH_vs_SiO2
1921	Mafk	4.33497	1.86464	0.669573	2.78482	0.00535577	0.0198044	UP	SiO2-COOH_vs_SiO2
1922	Mageb10.ps	135.611	2.10496	0.442199	4.76021	1.93e-06	1.73e-05	UP	SiO2-COOH_vs_SiO2
1923	Maged1	122.981	1.20163	0.187163	6.42026	1.36e-10	2.51e-09	UP	SiO2-COOH_vs_SiO2
1924	Magoh	138.808	-1.81726	0.19607	-9.26842	1.89e-20	1.67e-18	DOWN	SiO2-COOH_vs_SiO2
1925	Magohb	4.45299	-1.76524	0.529349	-3.33474	0.000853787	0.00409355	DOWN	SiO2-COOH_vs_SiO2
1926	Man1c1	4.79623	2.73514	0.799513	3.42101	0.000623901	0.00311505	UP	SiO2-COOH_vs_SiO2
1927	Man2b2	0.982505	3.28146	1.26289	2.59837	0.00936677	0.0318403	UP	SiO2-COOH_vs_SiO2
1928	Manf	15.9076	-1.02362	0.290371	-3.52522	0.000423132	0.00220839	DOWN	SiO2-COOH_vs_SiO2
1929	Map1s	21.4815	2.24897	0.333448	6.74459	1.53e-11	3.17e-10	UP	SiO2-COOH_vs_SiO2
1930	Map2k1	39.1142	1.23551	0.220614	5.60033	2.14e-08	2.8e-07	UP	SiO2-COOH_vs_SiO2
1931	Map2k2	34.3336	1.30457	0.250379	5.2104	1.88e-07	2.04e-06	UP	SiO2-COOH_vs_SiO2
1932	Map3k11	18.9381	1.02754	0.325108	3.16061	0.00157439	0.00691222	UP	SiO2-COOH_vs_SiO2
1933	Map4k1	5.07722	1.65769	0.603845	2.74523	0.00604692	0.0220025	UP	SiO2-COOH_vs_SiO2
1934	Mapk3	29.61	-1.20028	0.257368	-4.66368	3.11e-06	2.68e-05	DOWN	SiO2-COOH_vs_SiO2
1935	Mapk7	4.03043	2.39776	0.711528	3.36988	0.000752011	0.00367274	UP	SiO2-COOH_vs_SiO2
1936	Mapk8	2.52048	-1.89835	0.697331	-2.72231	0.00648268	0.0233134	DOWN	SiO2-COOH_vs_SiO2
1937	Mapkap1	7.60649	2.04985	0.464976	4.4085	1.04e-05	8.01e-05	UP	SiO2-COOH_vs_SiO2
1938	Marchf9	3.10648	-2.0121	0.721999	-2.78684	0.00532243	0.019701	DOWN	SiO2-COOH_vs_SiO2
1939	Marcks	2.86469	-2.31549	0.735234	-3.14933	0.00163647	0.00715404	DOWN	SiO2-COOH_vs_SiO2
1940	Marf1	8.50356	-1.12094	0.360775	-3.10703	0.0018898	0.00810149	DOWN	SiO2-COOH_vs_SiO2
1941	Mars1	41.8602	2.12295	0.242352	8.7598	1.96e-18	1.15e-16	UP	SiO2-COOH_vs_SiO2
1942	Mat2a	13.65	1.50399	0.391686	3.83978	0.000123145	0.000750915	UP	SiO2-COOH_vs_SiO2
1943	Mau2	4.67494	2.1625	0.658213	3.28542	0.00101832	0.00473373	UP	SiO2-COOH_vs_SiO2
1944	Mb21d2	12.9993	1.7157	0.442355	3.87855	0.000105083	0.000652151	UP	SiO2-COOH_vs_SiO2
1945	Mbd2	4.19023	-2.38372	0.596624	-3.99535	6.46e-05	0.000423259	DOWN	SiO2-COOH_vs_SiO2
1946	Mbl2	124.242	-1.22686	0.19633	-6.24896	4.13e-10	7.04e-09	DOWN	SiO2-COOH_vs_SiO2
1947	Mcat	17.073	1.05794	0.343713	3.07799	0.00208404	0.00882314	UP	SiO2-COOH_vs_SiO2
1948	Mccc2	15.9288	1.29162	0.307591	4.19916	2.68e-05	0.000192429	UP	SiO2-COOH_vs_SiO2
1949	Mcee	65.5153	-1.74867	0.201607	-8.67367	4.18e-18	2.33e-16	DOWN	SiO2-COOH_vs_SiO2
1950	Mcfd2	16.2189	1.07094	0.305294	3.5079	0.000451666	0.00234778	UP	SiO2-COOH_vs_SiO2
1951	Mcm10	4.93951	2.21606	0.617336	3.58971	0.000331046	0.00178435	UP	SiO2-COOH_vs_SiO2
1952	Mcm2	21.6303	2.01349	0.323686	6.2205	4.96e-10	8.35e-09	UP	SiO2-COOH_vs_SiO2
1953	Mcm3	11.9087	1.27622	0.347612	3.6714	0.000241225	0.00135981	UP	SiO2-COOH_vs_SiO2
1954	Mcm3ap	9.33068	1.03315	0.377848	2.7343	0.00625138	0.0225917	UP	SiO2-COOH_vs_SiO2
1955	Mcm5	39.3748	1.79995	0.257576	6.98803	2.79e-12	6.6e-11	UP	SiO2-COOH_vs_SiO2
1956	Mcm6	41.7686	1.0843	0.181374	5.97826	2.26e-09	3.46e-08	UP	SiO2-COOH_vs_SiO2
1957	Mcm7	14.2584	1.24637	0.341139	3.65356	0.000258629	0.00144565	UP	SiO2-COOH_vs_SiO2
1958	Mcoln1	22.3187	2.10053	0.30538	6.87842	6.05e-12	1.37e-10	UP	SiO2-COOH_vs_SiO2
1959	Mcts1	10.3183	-1.72874	0.362404	-4.77019	1.84e-06	1.66e-05	DOWN	SiO2-COOH_vs_SiO2
1960	Mcts2	25.7619	-1.25749	0.229949	-5.46856	4.54e-08	5.52e-07	DOWN	SiO2-COOH_vs_SiO2
1961	Me2	16.9207	1.21579	0.293791	4.13827	3.5e-05	0.000245641	UP	SiO2-COOH_vs_SiO2
1962	Meak7	42.5475	1.86298	0.295638	6.30156	2.95e-10	5.2e-09	UP	SiO2-COOH_vs_SiO2
1963	Med10	28.3093	-1.03765	0.210138	-4.93794	7.9e-07	7.67e-06	DOWN	SiO2-COOH_vs_SiO2
1964	Med11	7.54089	-1.21326	0.399251	-3.03883	0.00237499	0.00983545	DOWN	SiO2-COOH_vs_SiO2
1965	Med15	7.53867	1.67571	0.467486	3.58452	0.000337693	0.00181502	UP	SiO2-COOH_vs_SiO2
1966	Med16	20.5539	2.38956	0.381348	6.2661	3.7e-10	6.39e-09	UP	SiO2-COOH_vs_SiO2
1967	Med18	12.158	1.39132	0.367377	3.78717	0.000152374	0.000905853	UP	SiO2-COOH_vs_SiO2
1968	Med21	18.9175	-1.60345	0.314696	-5.09524	3.48e-07	3.58e-06	DOWN	SiO2-COOH_vs_SiO2
1969	Med22	21.9842	1.34662	0.326223	4.1279	3.66e-05	0.000256029	UP	SiO2-COOH_vs_SiO2
1970	Med24	12.7309	2.08758	0.394436	5.29259	1.21e-07	1.35e-06	UP	SiO2-COOH_vs_SiO2
1971	Med25	27.755	2.25588	0.30356	7.43141	1.07e-13	3.13e-12	UP	SiO2-COOH_vs_SiO2
1972	Med26	35.7996	1.96491	0.276668	7.10205	1.23e-12	3.06e-11	UP	SiO2-COOH_vs_SiO2
1973	Med29	32.383	-1.17592	0.211584	-5.55772	2.73e-08	3.49e-07	DOWN	SiO2-COOH_vs_SiO2
1974	Med31	43.2978	-1.20687	0.204935	-5.88905	3.88e-09	5.71e-08	DOWN	SiO2-COOH_vs_SiO2
1975	Megf6	3.56312	2.65091	0.866416	3.05963	0.00221613	0.0092759	UP	SiO2-COOH_vs_SiO2
1976	Meig1	0.927546	-3.00556	1.20757	-2.48893	0.0128129	0.0412828	DOWN	SiO2-COOH_vs_SiO2
1977	Meiosin	4.94316	3.34059	0.814942	4.09917	4.15e-05	0.000285321	UP	SiO2-COOH_vs_SiO2
1978	Men1	4.39048	3.74943	0.93014	4.03104	5.55e-05	0.000370605	UP	SiO2-COOH_vs_SiO2
1979	Metap2	10.2996	1.1126	0.367626	3.02644	0.00247453	0.0101968	UP	SiO2-COOH_vs_SiO2
1980	Mettl2	7.47694	1.05304	0.422997	2.48948	0.0127929	0.0412283	UP	SiO2-COOH_vs_SiO2
1981	Mex3c	14.6992	-1.98118	0.353502	-5.60443	2.09e-08	2.75e-07	DOWN	SiO2-COOH_vs_SiO2
1982	Mfn1	9.286	1.04743	0.411863	2.54316	0.0109854	0.036338	UP	SiO2-COOH_vs_SiO2
1983	Mfn2	11.3994	2.42244	0.493696	4.90674	9.26e-07	8.89e-06	UP	SiO2-COOH_vs_SiO2
1984	Mgat2	26.335	1.01545	0.321446	3.159	0.0015831	0.00694816	UP	SiO2-COOH_vs_SiO2
1985	Mgme1	11.6488	1.40789	0.372862	3.7759	0.000159429	0.000943154	UP	SiO2-COOH_vs_SiO2
1986	Mgrn1	3.51559	2.50242	0.768272	3.25721	0.00112514	0.00515811	UP	SiO2-COOH_vs_SiO2
1987	Mib2	6.1611	1.43611	0.515161	2.78768	0.00530863	0.0196554	UP	SiO2-COOH_vs_SiO2
1988	Micos10	67.1066	-1.506	0.227827	-6.6103	3.84e-11	7.56e-10	DOWN	SiO2-COOH_vs_SiO2
1989	Micos13	41.727	-1.13976	0.323201	-3.52647	0.000421139	0.00220116	DOWN	SiO2-COOH_vs_SiO2
1990	Micu1	4.49247	2.8001	0.743678	3.7652	0.000166417	0.000978392	UP	SiO2-COOH_vs_SiO2
1991	Micu2	47.1959	1.08379	0.197757	5.48041	4.24e-08	5.18e-07	UP	SiO2-COOH_vs_SiO2
1992	Micu3	1.46054	-2.63341	1.041	-2.52968	0.0114165	0.0374563	DOWN	SiO2-COOH_vs_SiO2
1993	Mid1.ps1	1.30063	3.51622	1.16674	3.01371	0.00258078	0.0105919	UP	SiO2-COOH_vs_SiO2
1994	Mief2	10.0064	1.05597	0.388224	2.72	0.00652828	0.0234393	UP	SiO2-COOH_vs_SiO2
1995	Mien1	303.697	-1.00524	0.200811	-5.00588	5.56e-07	5.53e-06	DOWN	SiO2-COOH_vs_SiO2
1996	Mier2	19.4012	1.91408	0.316843	6.04109	1.53e-09	2.41e-08	UP	SiO2-COOH_vs_SiO2
1997	Mir17hg	6.32117	-1.90411	0.482728	-3.94448	8e-05	0.000511865	DOWN	SiO2-COOH_vs_SiO2
1998	Mir19a	2.20457	3.31757	1.09793	3.02167	0.00251386	0.0103332	UP	SiO2-COOH_vs_SiO2
[truncated: 1,394 more rows]

## Sheet: advs202410353-sup-0002-TableS4
Table S4. DEGs in oocytes of female offspring between SiO2-COOH NPs treatment and PBS treatment.
	rowname	baseMean	log2FoldChange	lfcSE	stat	pvalue	padj	change	Group
1	B020010K11Rik	11.0651	2.01076	0.419784	4.78998	1.67e-06	0.00668271	UP	SiO2-COOH_vs_PBS
2	Ero1a	14.6022	2.7208	0.392753	6.92751	4.28e-12	3.43e-08	UP	SiO2-COOH_vs_PBS
3	Gm26754	144.516	-1.3656	0.329953	-4.13877	3.49e-05	0.0310885	DOWN	SiO2-COOH_vs_PBS
4	Gm37946	4.83207	-4.96403	1.12961	-4.39448	1.11e-05	0.0148289	DOWN	SiO2-COOH_vs_PBS
5	Gm48168	183.928	-1.37864	0.338579	-4.07186	4.66e-05	0.0373722	DOWN	SiO2-COOH_vs_PBS
6	Gm6682	21.247	1.26116	0.28658	4.40074	1.08e-05	0.0148289	UP	SiO2-COOH_vs_PBS
7	Mb21d2	12.9993	2.18936	0.502184	4.35969	1.3e-05	0.0149098	UP	SiO2-COOH_vs_PBS
